# Supplementary material for: Feasibility of Computed Tomography-Guided Methods for Spatial Normalization of Dopamine Transporter Positron Emission Tomography Image
Source: PLoS One. 2015 Jul 6;10(7):e0132585. doi: 10.1371/journal.pone.0132585 (PMC4492980; doi:10.1371/journal.pone.0132585)
Supplement: S1 File — (ZIP) [file pone.0132585.s004.zip]

Archive with 13 entries (13 files):
- FPCIT_CT_GUIDED_DATA/FPCIT_SUBJECTS_DEMOGRAPHIC.xlsx
- FPCIT_CT_GUIDED_DATA/FPCIT_VOI_SUV_FLIPLR.xlsx
- FPCIT_CT_GUIDED_DATA/FPCIT_VOI_SUVR_FLIPLR.xlsx
- FPCIT_CT_GUIDED_DATA/GRAPH_SUV.pzf
- FPCIT_CT_GUIDED_DATA/GRAPH_SUVR.pzf
- FPCIT_CT_GUIDED_DATA/GRAPH_SUVR_Better.pzf
- FPCIT_CT_GUIDED_DATA/GRAPH_SUVR_Caudate_Better.pzf
- FPCIT_CT_GUIDED_DATA/GRAPH_SUVR_Caudate_Worse.pzf
- FPCIT_CT_GUIDED_DATA/GRAPH_SUVR_Putamen_Better.pzf
- FPCIT_CT_GUIDED_DATA/GRAPH_SUVR_Putamen_Worse.pzf
- FPCIT_CT_GUIDED_DATA/GRAPH_SUVR_Ventral_Better.pzf
- FPCIT_CT_GUIDED_DATA/GRAPH_SUVR_Ventral_Worse.pzf
- FPCIT_CT_GUIDED_DATA/GRAPH_SUVR_Worse.pzf
