# Supplementary material for: Feasibility of Computed Tomography-Guided Methods for Spatial Normalization of Dopamine Transporter Positron Emission Tomography Image
Source: PLoS One. 2015 Jul 6;10(7):e0132585. doi: 10.1371/journal.pone.0132585 (PMC4492980; doi:10.1371/journal.pone.0132585)
Supplement: S1 File — (ZIP) [file pone.0132585.s004.zip › FPCIT_CT_GUIDED_DATA/FPCIT_SUBJECTS_DEMOGRAPHIC.xlsx]

## Sheet: PD
/Volumes/Macintosh_HD2/GS_WORKING/FPCIT_CT_TEMPLATE/	BW	DOSE	SUV factor	SN	ID	NAME	DX	GENDER	AGE	DURATION	MMSE	HY	Denovo	More affected	worse	better	UP_sum	UP_Brady	UP_Rigid	UP_Tremor	UP_Axial	SP_18	FE_19	RT_20_1	RT_20_2	RT_20_3	RT_20_4	RT_20_5	PT_21_1	PT_21_2	RG_22_1	RG_22_2	RG_22_3	RG_22_4	RG_22_5	FT_23_1	FT_23_2	HM_24_1	HM_24_2	HR_25_1	HR_25_2	LA_26_1	LA_26_2	RC_27	PO_28	GA_29	PS_30	BB_31
0000001_PD_01	73	284.9	0.25623	98	1	PD_01	IPD	M	61	21	26	2.5	0	R	3	7	17	9	1	0	4	1	1	0	0	0	0	0	0	0	0	1	0	0	0	2	1	1	1	2	1	1	0	1	1	1	1	1
0000002_PD_02	61	203.5	0.299754	216	2	PD_02	IPD	F	72	5	30	2	1	L	6	12	23	13	1	4	2	1	1	0	0	2	0	0	1	1	0	0	1	0	0	1	2	1	2	1	2	2	2	0	1	1	0	1
0000003_PD_03	62	188.7	0.328564	69	3	PD_03	IPD	F	82	37	27	2.5	0	L	9	13	30	15	4	4	3	1	1	1	0	1	0	0	1	1	0	1	1	1	1	2	2	2	2	1	3	1	2	0	1	1	1	2
0000004_PD_04	71	199.8	0.355355	331	4	PD_04	IPD	F	71	5	22	2.5	1	R	10	14	34	15	8	3	3	1	2	0	2	0	0	0	1	0	2	2	2	1	1	2	2	2	2	3	2	1	1	0	1	1	1	2
0000005_PD_05	66	251.6	0.262321	402	5	PD_05	IPD	M	74	12	29	2	1	L	6	9	21	9	7	1	2	0	1	0	0	0	0	0	0	1	2	1	2	1	1	1	1	0	1	2	2	1	1	0	1	1	0	1
0000006_PD_06	72	210.9	0.341394	224	6	PD_06	PD	M	65	18	27	2.5	1	L	13	13	34	18	6	2	4	1	2	0	0	0	0	0	1	1	0	2	2	1	1	3	3	3	3	2	2	1	1	1	1	1	1	1
0000007_PD_07	65	218.3	0.297755	67	7	PD_07	IPD	M	71	70	29	2	0	R	15	17	42	22	10	2	2	2	2	0	0	0	0	0	1	1	2	2	2	2	2	3	3	3	3	4	3	2	1	0	1	1	0	2
0000008_PD_08	58	199.8	0.29029	104	8	PD_08	IPD	F	63	3	27	2.5	1	L	8	13	28	14	6	1	4	1	1	0	0	1	0	0	0	0	0	1	3	1	1	2	3	2	2	1	2	1	1	1	1	1	1	1
0000009_PD_09	57	188.7	0.302067	148	9	PD_09	IPD	F	72	18	25	2.5	1	L	11	12	34	15	8	2	6	1	1	0	0	0	0	0	1	1	2	3	3	0	0	2	2	1	2	2	2	2	2	1	3	1	1	1
0000010_PD_10	39	236.8	0.164696	391	10	PD_10	IPD	F	75	7	21	2	1	R	11	15	32	21	2	4	3	0	1	0	2	0	0	0	1	1	1	1	0	0	0	3	3	3	3	3	2	2	2	1	1	1	0	1
0000011_PD_11	58.7	222	0.264414	35	11	PD_11	IPD	F	66	26	27	2.5	0	L	3	6	16	4	2	3	4	1	1	0	0	1	0	0	1	1	0	1	1	0	0	0	1	0	1	0	0	1	1	1	1	1	1	1
0000012_PD_12	65	185	0.351351	96	12	PD_12	IPD	M	60	76	27	3	0	L	16	17	46	20	10	5	6	1	2	0	0	2	1	0	1	1	2	2	2	2	2	3	3	2	2	3	3	2	2	1	2	1	2	2
0000013_PD_13	44	166.5	0.264264	225	13	PD_13	IPD	F	58	24	28	2.5	1	R	8	15	26	16	2	5	2	0	0	0	2	0	1	0	1	1	0	1	0	1	0	2	2	2	2	3	1	2	2	0	0	1	1	1
0000014_PD_14	73	236.8	0.308277	319	14	PD_14	IPD	M	78	24	27	2.5	1	L	6	12	27	13	3	3	4	1	2	0	0	1	0	0	1	1	1	0	1	0	1	2	2	1	2	2	3	0	1	1	1	1	1	1
0000015_PD_15	58	233.1	0.24882	335	15	PD_15	IPD	F	70	7	27	2.5	1	L	8	12	27	14	2	4	3	1	2	0	0	1	0	1	1	1	0	1	1	0	0	2	2	1	2	2	3	1	1	1	0	1	1	1
0000016_PD_16	64	229.4	0.278989	92	16	PD_16	IPD	F	73	70	29	2	0	L	5	7	15	8	2	2	1	0	1	0	0	0	0	0	1	1	0	1	1	0	0	1	2	1	0	0	1	1	2	0	0	1	0	1
0000017_PD_17	58	188.7	0.307366	141	17	PD_17	IPD	F	74	31	27	2.5	0	L	13	15	39	21	5	3	5	1	1	0	1	1	0	0	1	0	1	2	2	0	0	2	3	2	3	3	3	2	3	1	1	2	1	3
0000018_PD_18	60	240.5	0.24948	243	18	PD_18	IPD	F	49	32	30	2.5	0	L	8	11	24	14	5	1	2	1	0	0	0	0	0	0	0	1	1	1	2	0	1	2	1	2	2	2	3	1	1	0	0	1	1	1
0000019_PD_19	51	247.9	0.205728	257	19	PD_19	IPD	F	64	48	16	2	0	R	10	11	28	16	4	2	2	1	2	0	0	0	0	0	1	1	1	2	1	0	0	2	2	2	2	3	2	1	2	0	1	1	0	1
0000020_PD_20	76	236.8	0.320946	113	20	PD_20	IPD	M	46	28	29	2	0	R	7	12	25	14	6	0	2	1	1	0	0	0	0	0	0	0	1	3	0	1	1	2	2	2	2	3	1	1	1	0	1	1	0	1
0000021_PD_21	73	192.4	0.379418	81	21	PD_21	IPD	F	67	16	23	2.5	1	R	11	16	34	17	4	6	4	1	1	0	2	0	1	0	2	1	0	1	1	1	1	3	3	2	2	2	1	2	2	1	1	1	1	1
0000022_PD_22	49	229.4	0.213601	94	22	PD_22	IPD	F	29	29	29	2.5	0	R	12	15	32	22	3	3	1	1	1	0	0	0	1	0	1	1	1	1	0	1	0	3	3	3	3	3	3	2	2	0	0	0	1	1
0000023_PD_23	57	266.4	0.213964	86	23	PD_23	IPD	F	76	6	26	2	1	R	7	12	26	14	2	4	3	1	1	0	2	0	0	0	1	1	1	1	0	0	0	3	2	2	2	2	1	1	1	1	1	1	0	1
0000024_PD_24	55	185	0.297297	84	24	PD_24	IPD	M	45	26	28	2	1	L	8	9	23	10	5	2	3	1	1	0	0	0	0	0	1	1	0	1	1	1	2	2	2	1	1	1	1	1	1	1	1	1	0	1
0000025_PD_25	90	240.5	0.37422	17	25	PD_25	YOPD	M	33	23	30	2	1	L	9	16	32	16	7	3	2	1	2	0	0	2	0	0	0	1	1	1	3	1	1	2	3	2	2	2	3	1	1	0	1	1	0	1
0000026_PD_26	60	321.9	0.186393	128	26	PD_26	Early PD, RLS	F	66	7	30	2	1	L	6	8	18	11	2	1	1	1	1	0	0	1	0	0	0	0	0	1	1	0	0	2	2	1	1	1	2	1	1	0	0	1	0	1
0000027_PD_27	50	218.3	0.229043	24	27	PD_27	IPD	F	65	36	30	2.5	0	R	9	12	29	15	5	2	4	1	1	0	0	0	0	0	1	1	1	1	1	1	1	3	2	1	1	3	2	2	1	1	1	1	1	1
0000028_PD_28	68	203.5	0.334152	108	28	PD_28	IPD	F	62	72	27	2.5	1	R	11	16	36	18	6	3	4	1	2	0	1	0	0	0	1	1	0	3	1	1	1	3	3	2	2	3	1	2	2	1	1	1	1	2
0000029_PD_29	53	177.6	0.298423	82	29	PD_29	IPD	F	54	45	29	2	0	R	6	13	24	14	4	1	2	1	1	0	0	0	0	0	1	0	0	2	0	2	0	2	1	1	1	3	2	2	2	0	1	1	0	1
0000030_PD_30	72	196.1	0.36716	54	30	PD_30	IPD	M	65	12	25	2	1	L	6	6	17	8	2	2	2	1	1	0	0	0	0	0	1	1	0	1	1	0	0	2	2	1	1	1	1	0	0	1	0	1	0	1
0000031_PD_31	67	255.3	0.262436	59	31	PD_31	IPD	M	65	48	28	2.5	1	L	8	13	31	12	7	3	4	1	3	0	0	0	0	0	1	2	1	1	3	1	1	2	2	1	2	1	2	1	1	1	1	1	1	1
0000032_PD_32	75	233.1	0.32175	73	32	PD_32	IPD	M	57	168	29	2.5	1	R	8	13	29	13	9	1	3	1	1	0	0	0	0	0	1	0	2	2	0	3	2	2	2	2	1	1	1	2	2	0	1	1	1	1
0000033_PD_33	72	170.2	0.423032	55	33	PD_33	IPD	M	64	48	26	2.5	1	L	8	10	26	15	2	2	3	1	2	0	0	0	0	0	1	1	1	0	1	0	0	2	2	2	2	1	2	2	2	0	1	1	1	1
0000034_PD_34	73	255.3	0.285938	105	34	PD_34	IPD	M	44	5	29	2	1	R	9	11	24	13	6	2	0	1	1	0	0	0	0	0	1	1	1	2	1	1	1	2	2	2	2	2	1	1	1	0	0	0	0	1
0000035_PD_35	51	199.8	0.255255	97	35	PD_35	IPD	F	54	8	30	2	1	L	11	12	27	12	5	7	1	0	1	0	2	3	0	0	1	1	1	1	1	1	1	3	2	1	1	1	1	1	2	0	0	1	0	1
0000036_PD_36	77	251.6	0.306041	282	36	PD_36	IPD	F	43	68	30	2	0	L	7	15	26	14	5	4	2	0	0	0	0	1	0	1	0	2	1	1	2	0	1	1	2	2	2	0	1	3	3	0	1	1	0	1
0000037_PD_37	58	236.8	0.244932	100	37	PD_37	IPD	F	61	24	22	3	1	L	11	14	33	16	6	4	5	0	1	0	2	2	0	0	0	0	1	1	2	1	1	2	2	2	2	2	3	1	2	1	1	1	2	1
0000038_PD_38	73	240.5	0.303534	115	38	PD_38	IPD	M	56	10	30	2	1	L	10	16	34	19	6	1	4	1	1	0	1	0	0	0	0	0	0	1	3	0	2	2	3	2	3	3	3	1	2	1	2	1	0	2
0000039_PD_39	75	203.5	0.36855	135	39	PD_39	IPD	M	62	36	26	2	1	R	10	16	32	15	5	6	2	1	2	0	2	0	2	0	1	1	0	2	1	1	1	2	2	2	2	3	2	1	1	0	1	1	0	1
0000040_PD_40	62	207.2	0.299228	189	40	PD_40	IPD	M	61	24	30	3	1	L	8	10	27	11	4	3	4	2	1	0	1	0	0	0	1	1	0	3	1	0	0	1	3	1	2	1	2	0	1	1	0	1	2	2
0000041_PD_41	68	240.5	0.282744	162	41	PD_41	IPD	F	45	6	28	2.5	1	L	5	17	27	14	2	6	3	0	1	0	0	2	0	2	0	2	0	0	1	0	1	2	2	1	2	1	3	1	2	0	1	1	1	1
0000042_PD_42	64	229.4	0.278989	248	42	PD_42	IPD	M	57	11	28	2.5	1	L	9	10	27	14	7	0	3	1	1	0	0	0	0	0	0	0	2	1	1	1	2	2	2	2	2	1	2	2	1	1	0	1	1	1
0000043_PD_43	63	207.2	0.304054	207	43	PD_43	IPD	M	75	48	23	3	1	L	12	17	42	20	8	2	7	1	2	0	0	1	0	0	0	1	1	2	3	1	1	3	3	2	2	2	4	2	2	1	2	2	2	2
0000044_PD_44	58	233.1	0.24882	228	44	PD_44	IPD	M	49	20	28	2.5	1	L	13	18	41	18	12	4	3	1	2	0	0	1	0	0	1	2	3	3	2	2	2	2	3	1	3	2	3	2	2	0	1	1	1	1
0000045_PD_45	67	66.6	1.00601	261	45	PD_45	Early PD	F	61	48	28	2	1	L	7	7	18	8	4	3	1	0	1	0	1	0	0	0	1	1	1	1	0	1	1	1	2	1	2	0	0	1	1	0	0	1	0	1
0000046_PD_46	72	277.5	0.259459	262	46	PD_46	IPD	M	42	108	30	2	0	L	9	11	24	14	6	1	0	1	1	0	0	0	0	0	0	1	1	1	2	1	1	2	2	2	2	1	2	2	1	0	0	0	0	1
0000047_PD_47	37	214.6	0.172414	268	47	PD_47	IPD	F	81	6	20	3	1	R	15	17	51	23	10	2	8	2	3	0	0	0	0	0	1	1	3	3	2	1	1	3	3	3	3	3	3	3	2	1	3	2	2	3
0000048_PD_48	50	159.1	0.314268	271	48	PD_48	IPD	F	50	7	30	2	1	L	9	11	25	15	4	2	1	1	1	0	0	0	0	0	1	1	1	1	1	1	0	2	2	2	2	1	3	1	2	0	0	1	0	1
0000049_PD_49	67	284.9	0.23517	296	49	PD_49	IPD	M	40	6	28	2	1	R	2	4	8	5	1	0	0	0	1	0	0	0	0	0	0	0	0	1	0	0	0	2	1	1	0	0	1	0	0	0	0	0	0	1
0000050_PD_50	47	240.5	0.195426	381	50	PD_50	IPD	F	58	20	29	2.5	0	R	10	14	33	16	5	4	4	1	2	0	2	0	0	0	1	1	1	1	1	1	1	2	2	2	2	3	2	2	1	1	1	1	1	1
0000051_PD_51	59	173.9	0.339275	380	51	PD_51	IPD	F	88	24	29	2.5	1	R	8	12	32	16	2	4	4	2	2	1	2	0	0	0	1	0	1	1	0	0	0	2	2	2	2	2	2	2	2	1	1	1	1	2
0000052_PD_52	70	177.5	0.394366	368	52	PD_52	IPD	M	65	5	28	2.5	1	R	6	11	22	13	1	3	3	0	1	0	1	0	0	0	2	0	0	1	0	0	0	2	2	2	2	2	2	1	0	0	1	1	1	1
0000053_PD_53	60	229.4	0.261552	410	53	PD_53	IPD	M	57	12	29	2	1	L	4	8	15	10	2	0	1	0	1	0	0	0	0	0	0	0	0	1	1	0	0	1	2	1	2	0	1	1	2	0	0	1	0	1
0000054_PD_54	62	166.5	0.372372	431	54	PD_54	IPD	F	48	6	30	2	1	L	4	8	18	8	4	1	2	1	1	0	0	0	0	0	0	1	1	1	1	0	1	1	2	1	1	0	1	1	1	1	0	1	0	1
0000055_PD_55	77	259	0.297297	506	55	PD_55	IPD	M	72	148	29	2	0	L	10	15	32	18	5	4	2	1	1	1	0	1	0	1	0	1	1	2	2	0	0	2	2	2	3	2	3	2	2	0	1	1	0	1
0000056_PD_56	54	159	0.339623	187	56	PD_56	IPD	F	59	48	30	2.5	1	R	7	14	25	12	5	4	1	1	1	0	1	0	1	0	1	1	0	2	1	1	1	2	1	2	1	3	1	1	1	0	0	0	1	1
								25	61.0714	32.0714	27.3929	2.32143	39				28	14.2857	4.76786	2.69643	2.875
								31	12.449	33.3313	2.90879	0.322329	17				8.10387	4.14604	2.61458	1.66154	1.6631

## Sheet: CONTROLS
SN	SUBJ	GENDER	AGE	MMSE
1	HC_01	M	43	30
2	HC_02	M	52	30
3	HC_03	M	64	30
4	HC_04	F	54	30
5	HC_05	M	58	30
6	HC_06	M	53	30
7	HC_07	F	66	30
8	HC_08	M	57	30
9	HC_09	F	61	30
10	HC_10	F	44	30
11	HC_11	F	63	30
12	HC_12	F	48	30
13	HC_13	M	51	30
14	HC_14	F	54	29
15	HC_15	F	74	30
16	HC_16	M	65	30
17	HC_17	M	50	30
18	HC_18	F	63	29
19	HC_19	M	75	29
20	HC_20	M	52	30
21	HC_21	F	61	30
22	HC_22	M	70	30
23	HC_23	F	67	30
24	HC_24	M	70	29
25	HC_25	F	74	28
26	HC_26	F	58	29
27	HC_27	F	71	29
28	HC_28	M	58	30
29	HC_29	F	57	30
30	HC_30	F	57	28
31	HC_31	M	73	26
32	HC_32	F	67	29
33	HC_33	F	66	28
34	HC_34	M	76	26
35	HC_35	F	51	29
36	HC_36	F	73	27
37	HC_37	F	70	27
38	HC_38	M	63	30
39	HC_39	M	73	27
40	HC_40	F	60	29
41	HC_41	M	46	30
42	HC_42	M	65	30
43	HC_43	F	51	30
44	HC_44	M	53	30
45	HC_45	F	48	30
46	HC_46	F	45	30
47	HC_47	F	46	30
48	HC_48	F	51	30
49	HC_49	M	55	30
50	HC_50	M	65	28
51	HC_51	M	60	30
52	HC_52	M	48	30
53	HC_53	F	41	30
54	HC_54	F	43	30
55	HC_55	M	68	29
56	HC_56	M	73	29
57	HC_57	M	80	27
58	HC_58	F	68	30
59	HC_59	F	75	29
60	HC_60	F	66	29
61	HC_61	M	41	30
62	HC_62	F	63	28
63	HC_63	F	43	30
64	HC_64	M	68	29
65	HC_65	M	72	29
66	HC_66	F	54	30
67	HC_67	F	46	30
68	HC_68	M	55	30
69	HC_69	F	58	30
70	HC_70	F	57	30
71	HC_71	F	74	26
		32	59.7183	29.3099
		39	10.2862	1.10313
