# Supplementary material for: Feasibility of Computed Tomography-Guided Methods for Spatial Normalization of Dopamine Transporter Positron Emission Tomography Image
Source: PLoS One. 2015 Jul 6;10(7):e0132585. doi: 10.1371/journal.pone.0132585 (PMC4492980; doi:10.1371/journal.pone.0132585)
Supplement: S1 File — (ZIP) [file pone.0132585.s004.zip › FPCIT_CT_GUIDED_DATA/FPCIT_VOI_SUV_FLIPLR.xlsx]

## Sheet: TABLE
				FSVOI				MR					DARTEL					ssCT					itCT					PT					cvMR	dtMR	ssCT	itCT	PT
				mean	±	SD		mean	±	SD	bias		mean	±	SD	bias		mean	±	SD	bias		mean	±	SD	bias		mean	±	SD	bias		ttest	ttest	ttest	ttest	ttest
			caudate
HC	B	6	HC	1.49586	±	0.376755		1.65426	±	0.364118	10.5894		1.61696	±	0.36249	8.09582		1.73777	±	0.405766	16.1719		1.66574	±	0.418286	11.357		1.6784	±	0.360514	12.2028		0.0119327	0.0529626	0.000330388	0.0120832	0.00373051
PD	B	6	PD	1.20268	±	0.497606		1.40293	±	0.50396	16.6496		1.38336	±	0.503888	15.0226		1.40092	±	0.535785	16.4824		1.35669	±	0.539523	12.8054		1.59462	±	0.543963	32.5887		0.0366175	0.0588425	0.0449029	0.11923	0.000124625
PD	L	8	worse	1.15012	±	0.495431		1.35326	±	0.484109	17.6629		1.34449	±	0.485089	16.9002		1.35997	±	0.512556	18.2459		1.30261	±	0.526214	13.2591		1.55625	±	0.542385	35.3121		0.0302918	0.0382137	0.0296857	0.117219	6.90221e-05
PD	R	7	better	1.25258	±	0.515522		1.45195	±	0.5316	15.9169		1.42348	±	0.530434	13.6436		1.44187	±	0.573975	15.1115		1.41146	±	0.587426	12.6841		1.63286	±	0.550908	30.3593		0.0463687	0.0866201	0.069059	0.131067	0.000262867
			ant. caudate
HC	B	13	HC	1.63394	±	0.409		1.74622	±	0.391415	6.87196		1.75809	±	0.397125	7.59841		1.85806	±	0.440598	13.7168		1.77659	±	0.458552	8.73027		1.77947	±	0.39144	8.90685		0.0969067	0.0686172	0.00205233	0.0524367	0.0319998
PD	B	13	PD	1.31601	±	0.569565		1.47251	±	0.53706	11.8921		1.49764	±	0.559683	13.8018		1.48815	±	0.577265	13.0802		1.44853	±	0.586324	10.0702		1.70138	±	0.58618	29.2833		0.137511	0.091551	0.115055	0.227641	0.000611287
PD	L	15	worse	1.25132	±	0.561449		1.41233	±	0.517524	12.8677		1.44615	±	0.535818	15.5702		1.4388	±	0.552003	14.9828		1.38502	±	0.560739	10.6849		1.65938	±	0.584855	32.6109		0.117437	0.0629429	0.0775252	0.210014	0.000267662
PD	R	14	better	1.37621	±	0.595845		1.53202	±	0.56886	11.3216		1.54919	±	0.590386	12.569		1.53701	±	0.626982	11.6843		1.51206	±	0.655228	9.87114		1.74325	±	0.594441	26.6703		0.159784	0.125655	0.16697	0.253515	0.00146703
			post. caudate
HC	B	16	HC	1.14119	±	0.342141		1.18272	±	0.281771	3.63899		0.914895	±	0.268336	-19.8298		1.31264	±	0.33463	15.0241		1.21045	±	0.387246	6.06871		1.15526	±	0.266363	1.23272		0.431171	2.26022e-05	0.0030172	0.2607	0.784967
PD	B	16	PD	0.878803	±	0.354494		1.01995	±	0.376534	16.0609		0.757436	±	0.282807	-13.8105		1.06028	±	0.40853	20.6502		0.94083	±	0.433201	7.05807		1.14817	±	0.425523	30.6519		0.0435032	0.0476603	0.0135023	0.408774	0.000417536
PD	L	18	worse	0.82087	±	0.361708		0.994372	±	0.361835	21.1364		0.742095	±	0.280114	-9.59654		1.03857	±	0.392301	26.5207		0.88852	±	0.444006	8.24129		1.10123	±	0.432675	34.1546		0.0125571	0.200257	0.00284097	0.378633	0.000315168
PD	R	17	better	0.911723	±	0.388495		1.05641	±	0.411985	15.8691		0.778479	±	0.30744	-14.6145		1.08883	±	0.445694	19.4251		0.986476	±	0.474329	8.19911		1.18428	±	0.434995	29.8946		0.0584777	0.046598	0.0269959	0.363561	0.000679443
			putamen
HC	B	9	HC	1.85607	±	0.396386		1.8581	±	0.39678	0.109173		1.90499	±	0.408046	2.63554		1.8791	±	0.408989	1.24056		1.91275	±	0.414317	3.05387		1.89293	±	0.375487	1.98596		0.975757	0.469932	0.73388	0.406288	0.570362
PD	B	9	PD	1.06283	±	0.411399		1.10097	±	0.395194	3.58916		1.11104	±	0.400153	4.53611		1.10383	±	0.418892	3.85776		1.16389	±	0.418265	9.50918		1.40608	±	0.495591	32.2964		0.617789	0.530892	0.602312	0.200056	0.000120286
PD	L	11	worse	0.97453	±	0.365618		0.997188	±	0.334777	2.32502		1.00736	±	0.345797	3.36905		1.01298	±	0.364977	3.94572		1.08569	±	0.368133	11.4069		1.36085	±	0.477197	39.6412		0.732979	0.626362	0.57866	0.111731	4.84988e-06
PD	R	10	better	1.15473	±	0.495753		1.20438	±	0.475689	4.29954		1.21449	±	0.475712	5.1753		1.19422	±	0.510535	3.42011		1.24195	±	0.496989	7.55278		1.45142	±	0.520708	25.6937		0.589768	0.516476	0.678732	0.354543	0.00254998
			ant. putamen
HC	B	19	HC	1.91686	±	0.417476		2.14093	±	0.4614	11.6895		2.14179	±	0.460406	11.7346		2.11908	±	0.455009	10.5496		2.11044	±	0.451391	10.0991		2.17807	±	0.445881	13.6274		0.00287478	0.00274075	0.00656595	0.00890034	0.000435426
PD	B	19	PD	1.06757	±	0.439325		1.22625	±	0.473487	14.8637		1.23302	±	0.479507	15.4976		1.21865	±	0.511183	14.1516		1.32203	±	0.50812	23.8353		1.66802	±	0.614612	56.2447		0.0686975	0.0595509	0.0963179	0.00545703	3.27712e-08
PD	L	21	worse	0.953064	±	0.381619		1.08719	±	0.400155	14.0731		1.0955	±	0.415	14.9455		1.09928	±	0.439218	15.3416		1.20993	±	0.443942	26.9516		1.60606	±	0.590187	68.5153		0.0722217	0.0613028	0.0626814	0.00137524	2.68131e-10
PD	R	20	better	1.18099	±	0.561287		1.36816	±	0.575773	15.8493		1.37517	±	0.57581	16.443		1.3415	±	0.648966	13.5918		1.43704	±	0.625523	21.681		1.73238	±	0.646996	46.6896		0.0843068	0.0734679	0.164338	0.0245415	4.68206e-06
			post. putamen
HC	B	22	HC	1.85534	±	0.415798		1.82158	±	0.396227	-1.81949		1.92442	±	0.423194	3.72346		1.8334	±	0.434799	-1.18251		1.90909	±	0.433176	2.89732		1.88218	±	0.380802	1.44677		0.621203	0.328207	0.759084	0.4519	0.68892
PD	B	22	PD	0.793788	±	0.35481		0.845946	±	0.360928	6.57083		0.858794	±	0.369322	8.18937		0.853138	±	0.381097	7.47682		0.894735	±	0.360923	12.7172		1.1489	±	0.448013	44.7364		0.442246	0.344267	0.395533	0.138411	9.29229e-06
PD	L	24	worse	0.700495	±	0.330599		0.749414	±	0.3103	6.9834		0.754286	±	0.326049	7.67895		0.763564	±	0.338921	9.00348		0.808591	±	0.315222	15.4313		1.11184	±	0.435987	58.7218		0.421195	0.38788	0.321028	0.0793562	1.42164e-07
PD	R	23	better	0.898123	±	0.439361		0.94546	±	0.445688	5.27074		0.965338	±	0.447937	7.48402		0.9459	±	0.464421	5.31969		0.982902	±	0.440543	9.43961		1.18933	±	0.477436	32.424		0.572528	0.424478	0.577133	0.310119	0.00107688
			ventral striatum
HC	B	25	HC	1.76017	±	0.382991		1.69354	±	0.363903	-3.7853		1.70153	±	0.362343	-3.3314		1.73162	±	0.372548	-1.62204		1.73773	±	0.399407	-1.27458		1.70192	±	0.328337	-3.30957		0.289761	0.350297	0.653221	0.73315	0.332222
PD	B	25	PD	1.37128	±	0.516205		1.43884	±	0.470332	4.92662		1.46128	±	0.474084	6.56319		1.41105	±	0.488736	2.90016		1.4436	±	0.506472	5.27382		1.59304	±	0.499951	16.1717		0.47064	0.33869	0.676285	0.455848	0.022796
PD	L	27	worse	1.31533	±	0.484435		1.37079	±	0.439934	4.21641		1.40433	±	0.449209	6.76687		1.35719	±	0.456297	3.18251		1.40843	±	0.492344	7.07831		1.55267	±	0.497337	18.0444		0.527255	0.315578	0.63878	0.315332	0.0118815
PD	R	26	better	1.42919	±	0.558062		1.50168	±	0.514124	5.07258		1.51491	±	0.507521	5.99831		1.4601	±	0.544968	2.16314		1.47561	±	0.538186	3.24851		1.62943	±	0.510037	14.0107		0.476138	0.39692	0.767335	0.654942	0.0499708
			cerebellum
HC	B	12	HC	0.209565	±	0.0465527		0.213491	±	0.0465452	1.87332		0.205397	±	0.0447839	-1.98865		0.213337	±	0.0472642	1.79975		0.211547	±	0.0468459	0.945938		0.211969	±	0.0466893	1.14699		0.616107	0.587567	0.63265	0.800701	0.759153
PD	B	12	PD	0.230991	±	0.0590254		0.234671	±	0.0605485	1.59306		0.226384	±	0.0580319	-1.99458		0.235235	±	0.0608103	1.83751		0.233741	±	0.0619147	1.19079		0.230764	±	0.0602447	-0.0980202		0.745301	0.677838	0.708532	0.810292	0.984009

## Sheet: STAT
NL_FSVOI_CAU	PD_FSVOI_CAU	NL_FSVOI_PUT	PD_FSVOI_PUT	NL_MR_CAU	PD_MR_CAU	NL_MR_PUT	PD_MR_PUT	NL_ssCT_CAU	PD_ssCT_CAU	NL_ssCT_PUT	PD_ssCT_PUT	NL_PT_CAU	PD_PT_CAU	NL_PT_PUT	PD_PT_PUT	NL_itCT_CAU	PD_itCT_CAU	NL_itCT_PUT	PD_itCT_PUT	NL_DARTEL_CAU	PD_DARTEL_CAU	NL_DARTEL_PUT	PD_DARTEL_PUT
NL_FSVOI	PD_FSVOI	NL_FSVOI	PD_FSVOI	NL_MR	PD_MR	NL_MR	PD_MR	NL_ssCT	PD_ssCT	NL_ssCT	PD_ssCT	NL_PT	PD_PT	NL_PT	PD_PT	NL_itCT	PD_itCT	NL_itCT	PD_itCT	NL_DARTEL	PD_DARTEL	NL_DARTEL	PD_DARTEL
SUVR_CAUD_BOTH	SUVR_CAUD_BOTH	SUVR_PUT_BOTH	SUVR_PUT_BOTH	SUVR_CAUD_BOTH	SUVR_CAUD_BOTH	SUVR_PUT_BOTH	SUVR_PUT_BOTH	SUVR_CAUD_BOTH	SUVR_CAUD_BOTH	SUVR_PUT_BOTH	SUVR_PUT_BOTH	SUVR_CAUD_BOTH	SUVR_CAUD_BOTH	SUVR_PUT_BOTH	SUVR_PUT_BOTH	SUVR_CAUD_BOTH	SUVR_CAUD_BOTH	SUVR_PUT_BOTH	SUVR_PUT_BOTH	SUVR_CAUD_BOTH	SUVR_CAUD_BOTH	SUVR_PUT_BOTH	SUVR_PUT_BOTH
1.813	1.29567	2.14389	1.17763	1.90437	1.54532	2.05569	1.23973	2.03461	1.48167	1.95496	1.2271	1.85339	1.62489	2.14679	1.43611	1.82403	1.53316	2.05277	1.26184	1.88007	1.40548	2.15563	1.24711
1.75524	0.899223	2.16044	0.986721	1.82913	1.07248	2.19945	1.05168	1.93828	1.02318	2.21795	1.08871	1.7695	1.21863	2.05016	1.28275	2.08039	0.95267	2.30704	0.929129	1.81486	1.05075	2.16207	0.982059
1.04009	0.795586	1.39491	0.750123	1.19467	0.996338	1.3998	0.736417	1.18247	0.998394	1.23498	0.759765	1.09734	1.08162	1.25365	0.993461	1.10617	0.65522	1.45121	0.756534	1.10738	0.942327	1.41167	0.784107
1.67721	1.98726	2.15252	1.82052	2.1014	2.3489	2.16982	1.68009	2.34678	2.22667	2.36607	1.66461	2.01447	2.52758	2.07488	2.33719	2.33662	2.14242	2.44131	1.93468	2.01989	2.40184	2.2649	1.83619
1.34568	0.973659	1.56775	0.929164	1.23085	1.14762	1.43182	0.905514	1.44447	1.05069	1.53497	0.815537	1.40413	1.31242	1.57491	1.20376	1.56766	1.20635	1.74236	1.02002	1.3476	1.1196	1.49519	0.953524
1.25059	0.941709	1.57424	0.857632	1.44844	1.12631	1.5556	0.923045	1.5266	1.03382	1.62507	0.866745	1.41921	1.39698	1.53213	1.2546	1.61041	1.08944	1.74605	0.951736	1.36175	1.16263	1.5628	0.928484
1.3685	0.751885	1.57204	0.777969	1.25388	1.07746	1.51736	0.867542	1.4531	1.03941	1.60103	0.911368	1.35092	1.38831	1.55319	1.2322	1.50188	1.05766	1.79573	0.964883	1.33525	1.05061	1.63863	0.918398
1.0473	0.994623	1.22486	0.736071	1.21252	1.02793	1.26791	0.790677	1.27415	1.09038	1.31391	0.798864	1.22915	1.30583	1.31365	1.08455	1.30292	1.13099	1.35896	0.942388	1.1094	1.0536	1.2721	0.77424
1.4802	0.942014	1.93668	0.906446	1.63283	1.30871	1.83946	0.913912	1.6738	1.37924	1.74169	0.911845	1.60597	1.60481	2.01912	1.40892	1.58171	1.37024	1.93133	1.13939	1.54199	1.31492	1.96623	0.948668
1.77437	0.813804	2.16061	0.880074	1.95878	0.970845	2.18634	0.77138	2.0904	0.88608	2.15968	0.723037	1.89677	1.14421	2.04544	1.12021	1.84057	0.787842	2.0175	0.961851	1.90002	0.966725	2.19802	0.875997
1.62493	0.797882	2.46549	1.49001	2.30859	1.2124	2.79953	1.38833	2.27106	1.34587	2.99252	1.49707	2.36116	1.45903	2.71573	1.62217	2.32347	1.09622	3.00613	1.47306	2.22553	1.24481	2.82681	1.48726
1.83423	0.705436	2.13746	0.530638	2.0475	0.899487	2.13942	0.592826	2.28127	0.851835	2.32599	0.562297	2.085	0.995375	2.15865	0.675679	2.19806	0.90763	2.36038	0.621867	2.00274	0.878213	2.20376	0.592502
1.22801	1.43737	1.88472	1.18691	1.60337	1.41813	1.89585	1.14739	1.59468	1.63527	2.04989	1.26531	1.67477	1.73905	1.9826	1.52662	1.57798	1.61127	2.02562	1.38422	1.58569	1.43828	1.88618	1.17082
1.46392	0.875582	1.85262	1.05809	1.65399	0.987749	1.86239	1.10269	1.56403	0.981802	1.82897	1.08763	1.73848	1.04994	2.05835	1.15992	1.42144	0.816361	1.91987	1.17669	1.58978	0.959985	1.84193	1.11946
1.09423	1.66323	1.46973	1.72219	1.20371	1.98929	1.41963	1.65652	1.25013	1.88013	1.48554	1.59257	1.2649	2.30006	1.51272	2.13503	1.1634	1.86732	1.49982	1.93567	1.13116	1.99661	1.39639	1.77777
1.89741	1.54975	2.52362	1.23708	2.18043	1.95568	2.54824	1.24352	2.21096	1.79758	2.34095	1.08487	2.09381	2.07819	2.3147	1.77002	2.45428	1.77196	2.71624	1.29659	2.0914	1.89231	2.5595	1.26846
1.31226	1.04903	1.42799	0.827882	1.3285	1.32131	1.5034	0.90824	1.51907	1.27739	1.54984	0.884289	1.33506	1.53255	1.45381	1.17249	1.54629	1.18443	1.66568	1.02308	1.33831	1.2905	1.52759	0.930201
1.57702	1.45805	1.9957	1.05347	1.63799	1.73063	1.90782	1.2045	1.74468	1.76921	1.98456	1.24541	1.78245	2.02935	2.08926	1.53717	1.65101	1.72209	1.95406	1.25908	1.58376	1.64078	1.89033	1.13059
0.992103	0.52204	1.27999	0.529466	1.2583	0.643629	1.51904	0.549367	1.24618	0.629555	1.47448	0.548087	1.25055	0.704199	1.56435	0.603318	0.982989	0.697478	1.38003	0.588992	1.12103	0.629466	1.4363	0.550392
2.07367	0.987732	2.4211	0.861334	2.1972	1.0739	2.57896	0.927969	2.28289	1.18264	2.50198	0.975165	2.15649	1.41877	2.31091	1.2869	2.23608	1.17915	2.5911	0.950963	2.30735	1.21321	2.59064	0.937311
1.3328	1.2492	1.61828	1.07726	1.31047	1.65705	1.63279	1.22942	1.46308	1.51874	1.73266	1.17642	1.54305	1.97216	1.74928	1.66639	1.4708	1.38108	1.78484	1.2628	1.41921	1.69337	1.63191	1.23417
0.955325	0.573128	1.35363	0.58216	1.26186	0.736664	1.41778	0.664904	1.26127	0.778004	1.30567	0.704521	1.21176	0.777526	1.35163	0.724958	1.35324	0.584004	1.49865	0.607392	1.27678	0.704222	1.41978	0.629115
1.51359	1.11212	1.78319	0.882825	1.40534	1.0955	1.63013	0.856307	1.74257	1.20789	1.89873	0.921126	1.60297	1.35687	1.82649	1.17458	1.8313	1.18347	1.9464	0.919972	1.55305	1.123	1.75024	0.868506
1.16787	1.0811	1.64054	0.692719	1.41712	1.19799	1.67557	0.796993	1.44533	1.20335	1.78193	0.794046	1.37362	1.25853	1.608	0.907824	1.4395	1.20888	1.85276	0.82473	1.3895	1.12192	1.68353	0.779344
0.896933	2.57696	1.09333	1.61126	1.06499	2.42163	1.09754	1.66696	1.10959	2.75698	1.13935	1.90762	0.996598	2.91912	1.11851	2.36107	1.03625	2.87151	0.937196	1.98679	1.01288	2.51467	1.11443	1.64887
1.00207	1.15118	1.4107	1.05136	1.16011	1.42834	1.42054	1.12635	1.20476	1.45688	1.49792	1.16795	1.17459	1.5711	1.47753	1.4554	1.23396	1.31703	1.40935	1.18032	1.17959	1.40607	1.4655	1.155
1.67329	0.936663	2.25196	0.803948	2.05582	1.01213	2.14801	0.845572	2.07424	0.887799	2.14618	0.755245	2.11963	1.11397	2.33667	0.993401	1.88918	0.976224	2.34916	0.900194	1.89869	1.02881	2.34043	0.856262
1.58911	2.11317	2.07299	1.70573	1.65683	2.44826	2.06738	1.85062	1.74448	2.54616	2.03995	1.91561	1.75433	2.77786	2.01995	2.32836	1.66308	2.50685	1.94928	1.9362	1.6124	2.36656	2.04574	1.75507
1.99812	1.49802	2.33669	1.09702	1.99158	1.69529	2.20498	1.2696	2.08636	1.93454	2.02777	1.33489	2.01325	1.98234	2.2411	1.60196	2.23084	1.58847	2.43225	1.23787	2.00224	1.71872	2.42083	1.2285
1.89393	1.40263	2.00331	1.53083	1.97174	1.85542	2.00728	1.62689	2.1337	1.69801	1.99202	1.47774	2.02861	1.93444	2.09845	1.77329	2.14593	1.49136	2.17027	1.5696	2.00795	1.78659	2.12021	1.68402
1.20905	0.825505	1.75619	0.876934	1.53697	1.27381	1.75823	0.994497	1.50961	1.09703	1.6795	0.840256	1.60202	1.38514	1.85655	1.21051	1.13854	0.968081	1.93435	0.997038	1.39427	1.17853	1.84583	1.02864
1.58159	1.5775	1.78489	1.24854	1.56291	1.78675	1.76701	1.29356	1.82983	1.72582	1.85808	1.28775	1.76387	1.98028	1.91807	1.82519	1.82743	1.72318	1.90104	1.39233	1.60675	1.79612	1.81816	1.28101
0.808306	0.66396	1.22351	0.803565	1.08269	0.978028	1.30991	0.84931	1.06625	0.712648	1.33175	0.807523	1.14229	1.21319	1.39097	1.04287	1.04734	0.599227	1.37204	0.864444	1.0252	0.956157	1.33664	0.887843
1.51429	1.65712	1.88945	1.31202	1.71409	1.81978	1.89127	1.38839	1.69423	1.82689	1.94647	1.42889	1.55909	2.15159	1.76281	1.93072	1.66561	1.75773	1.95802	1.37026	1.6228	1.71042	1.94106	1.31894
1.47193	1.45225	1.6798	1.03108	1.54018	1.66029	1.53971	1.09544	1.65713	1.63753	1.63749	1.0952	1.54713	1.81367	1.68077	1.3393	1.65803	1.65821	1.70035	1.14319	1.49097	1.55265	1.65726	1.05841
1.13467	1.46941	1.90802	0.986992	1.64976	1.57071	1.9527	1.09646	1.39434	1.59382	1.9608	1.14364	1.75024	1.77772	2.15964	1.40329	1.35531	1.76309	2.09171	1.23154	1.54571	1.56004	2.10406	1.05111
1.7481	1.31285	1.92497	1.15172	1.91142	1.3929	1.8731	1.16531	2.00812	1.5528	2.02123	1.18669	1.78772	1.62407	1.78783	1.65251	1.8401	1.52773	1.72913	1.28746	1.81028	1.40162	1.94092	1.12191
0.794772	1.18074	1.35903	0.980905	1.10104	1.25194	1.44908	0.978219	1.0621	1.25812	1.43159	0.949188	1.18159	1.53558	1.39313	1.32761	1.01487	1.31159	1.365	1.03515	0.968792	1.2491	1.44588	0.980603
1.4013	1.56265	1.65616	1.07611	1.64159	1.53547	1.63423	1.06706	1.64265	1.59003	1.73935	1.04133	1.57284	1.78855	1.71259	1.43079	1.43439	1.6599	1.71973	1.137	1.51839	1.63257	1.6519	1.13482
1.67572	0.741524	2.00639	0.85351	1.88576	0.97717	1.95741	0.835556	2.00019	0.985184	1.94549	0.86359	1.94133	1.14012	2.14106	1.03181	1.97265	1.03023	2.02286	0.910893	1.83887	1.00802	2.09305	0.869374
1.99491	1.51989	2.28035	1.07037	1.97926	1.61117	2.32258	1.10257	2.08477	1.76088	2.2941	1.21606	2.11689	1.79274	2.35965	1.51906	2.1163	1.54703	2.41517	1.07992	2.01691	1.57145	2.35869	1.02831
1.78672	0.447109	2.06954	0.408729	2.00064	0.532517	2.18376	0.435111	1.95793	0.532013	2.11935	0.420522	1.95065	0.659567	2.13154	0.509613	2.07451	0.478492	2.05989	0.476348	1.8728	0.51098	2.16886	0.441372
2.20577	0.537609	2.51821	0.554275	2.14858	0.709152	2.39248	0.622699	2.27129	0.653946	2.35533	0.578288	2.11147	0.781079	2.35114	0.713758	2.00093	0.595279	2.35198	0.597017	2.23254	0.699549	2.54048	0.637287
0.780347	0.659553	0.961206	0.509205	1.00754	0.760299	1.04568	0.639029	0.984782	0.732054	1.04374	0.609136	1.02998	1.02769	1.10812	0.823042	0.957662	0.836731	1.06322	0.65731	0.951129	0.831494	1.0453	0.64833
1.48515	1.67511	1.77043	2.09395	1.61186	1.8708	1.74891	2.16723	1.77779	1.98449	1.87075	2.29802	1.60058	1.9725	1.77364	2.32065	1.68546	1.93821	1.81746	2.03465	1.6012	1.79267	1.81256	2.14052
1.20173	1.29536	1.38778	0.852209	1.34009	1.62278	1.39017	0.984544	1.41355	1.57869	1.36626	0.962728	1.26229	1.66692	1.46007	1.10752	1.15882	1.57936	1.38941	0.931405	1.31621	1.57083	1.44834	0.915488
1.64245	0.692523	2.01409	0.8229	1.89915	0.923846	2.08725	0.813265	1.90387	0.91052	2.09904	0.800896	1.83043	1.01354	2.12505	1.05201	1.8284	0.696511	2.01631	0.709024	1.82646	0.874194	2.1189	0.849223
1.92325	1.02523	2.19656	0.88783	1.97349	1.0524	2.15086	0.933671	2.2146	1.01095	2.29207	0.90081	2.02292	1.27858	2.18759	1.12281	1.26826	1.16145	1.95832	0.991621	2.00074	1.09891	2.24839	0.919317
1.59036	1.63251	1.78766	1.30589	1.60379	1.71355	1.80261	1.36411	1.486	1.72877	1.59498	1.38848	1.61242	1.91333	1.80358	1.76406	1.85272	1.7754	1.8709	1.40498	1.6333	1.68966	1.86169	1.3315
2.05157	1.15034	2.41664	0.873136	2.25678	1.44839	2.51443	0.857271	2.45176	1.40971	2.57487	0.882057	2.35725	1.60715	2.51909	1.16386	2.29943	1.52465	2.62033	1.02933	2.1811	1.3131	2.51836	0.893196
0.631987	1.18265	0.734733	1.2204	0.668583	1.36949	0.750282	1.17378	0.721903	1.3482	0.747575	1.15276	0.736551	1.5656	0.854232	1.54099	0.690684	1.20914	0.770625	1.22028	0.668909	1.31337	0.765615	1.24905
1.89232	1.6488	2.25932	2.27262	2.05985	2.23449	2.32316	2.18584	2.31841	2.13009	2.40645	2.14	2.11183	2.40393	2.31526	2.44491	2.14219	1.97484	2.29846	2.04297	2.02059	2.16536	2.36964	2.22746
1.76975	1.16222	1.96324	0.88802	1.73284	1.37509	1.83265	0.958294	2.08058	1.37093	1.56605	0.981539	1.81879	1.53764	2.00613	1.27773	1.63265	1.50831	1.86631	1.08957	1.68015	1.38757	1.85445	0.968023
1.68024	3.11231	2.01636	2.27064	1.75271	3.15471	2.04046	2.21763	1.92606	3.27411	1.97526	2.30892	1.75671	3.36688	1.96845	2.89639	1.70982	3.12256	1.9556	2.50273	1.71047	3.18768	1.99424	2.2577
1.15803	0.996395	1.67085	0.839261	1.39877	1.17014	1.68833	0.866637	1.35875	1.17609	1.67481	0.823191	1.38708	1.30597	1.75689	1.21385	1.3005	0.937033	1.41275	0.906035	1.32963	1.03547	1.74823	0.894489
1.10258	1.03346	1.50564	0.973027	1.54058	1.36582	1.60417	1.03413	1.46281	1.32078	1.54867	1.04154	1.46634	1.42015	1.63002	1.24554	1.32062	1.20207	1.6139	1.13704	1.37643	1.26399	1.62363	1.03187
0.840595		1.3571		1.07419		1.33863		1.06955		1.36977		1.08219		1.41457		0.766167		1.31757		1.08177		1.46968
1.93669		2.33729		1.96255		2.29802		2.10105		2.38519		2.07655		2.3538		1.87891		2.00532		1.92516		2.32848
1.36936		1.79956		1.41985		1.86927		1.46019		1.80795		1.61187		1.96334		1.39276		1.67947		1.43043		1.87692
1.53919		1.88024		1.81824		1.83635		1.91987		1.94973		1.78563		2.01942		1.78639		2.12808		1.70534		1.90956
1.49734		1.81965		1.68613		1.83653		1.81933		1.85984		1.60991		1.7989		1.50298		1.86561		1.63648		1.87955
1.89318		2.21168		2.07587		2.3581		2.21561		2.3275		2.07647		2.33047		2.08256		2.21148		2.02349		2.36739
2.09521		2.29365		2.18055		2.2633		2.32271		2.20283		2.20321		2.36631		2.4105		2.28285		2.13796		2.34598
1.89681		2.27667		1.83288		2.22824		2.02561		2.2835		1.92315		2.11336		1.88939		2.17103		1.74072		2.31228
1.47869		2.06866		1.70342		2.03225		1.68214		2.00457		1.76682		2.00893		1.74381		1.98755		1.67858		2.05234
2.19647		2.66261		2.3681		2.55283		2.52275		2.73771		2.32737		2.52702		2.3768		2.66732		2.28215		2.61603
1.8648		2.04735		1.61546		1.90715		1.79846		1.97424		1.84523		2.03021		2.15072		2.24906		1.76079		2.02349
1.42886		1.81566		1.65885		1.7164		1.70389		1.72626		1.55799		1.74552		1.69373		1.91347		1.58776		1.79301
1.35077		1.7057		1.44922		1.61291		1.49311		1.70154		1.5563		1.7894		1.52429		1.81286		1.46914		1.68708
1.52453		1.98633		1.82499		2.0163		1.94356		2.0694		1.73886		2.10569		1.81302		1.9612		1.71238		2.04448
1.38369		1.86703		1.69909		1.94879		1.82945		2.08771		1.78237		2.12481		1.66119		1.98453		1.64433		1.95662
1.49586	1.20268	1.85607	1.06283	1.65426	1.40293	1.8581	1.10097	1.73777	1.40092	1.8791	1.10383	1.6784	1.59462	1.89293	1.40608	1.66574	1.35669	1.91275	1.16389	1.61696	1.38336	1.90499	1.11104
0.376755	0.497606	0.396386	0.411399	0.364118	0.50396	0.39678	0.395194	0.405766	0.535785	0.408989	0.418892	0.360514	0.543963	0.375487	0.495591	0.418286	0.539523	0.414317	0.418265	0.36249	0.503888	0.408046	0.400153
				10.5894	16.6496	0.109173	3.58916	16.1719	16.4824	1.24056	3.85776	12.2028	32.5887	1.98596	32.2964	11.357	12.8054	3.05387	9.50918	8.09582	15.0226	2.63554	4.53611
-19.5992		-42.7378		-15.1932		-40.7473		-19.3842		-41.2575		-4.9913		-25.7194		-18.5534		-39.1509		-14.447		-41.6774
0.000242645		3.96088e-20		0.00143189		2.35264e-19		9.55161e-05		7.32901e-19		0.300156		4.66445e-09		0.000401785		7.89382e-18		0.0029143		4.7413e-20

## Sheet: HC_CAU
NL_FSVOI_CAU	NL_MR_CAU	NL_ssCT_CAU	NL_PT_CAU	NL_itCT_CAU	NL_DARTEL_CAU
NL_FSVOI	NL_MR	NL_ssCT	NL_PT	NL_itCT	NL_DARTEL
SUVR_CAUD_BOTH	SUVR_CAUD_BOTH	SUVR_CAUD_BOTH	SUVR_CAUD_BOTH	SUVR_CAUD_BOTH	SUVR_CAUD_BOTH
1.813	1.90437	2.03461	1.85339	1.82403	1.88007
1.75524	1.82913	1.93828	1.7695	2.08039	1.81486
1.04009	1.19467	1.18247	1.09734	1.10617	1.10738
1.67721	2.1014	2.34678	2.01447	2.33662	2.01989
1.34568	1.23085	1.44447	1.40413	1.56766	1.3476
1.25059	1.44844	1.5266	1.41921	1.61041	1.36175
1.3685	1.25388	1.4531	1.35092	1.50188	1.33525
1.0473	1.21252	1.27415	1.22915	1.30292	1.1094
1.4802	1.63283	1.6738	1.60597	1.58171	1.54199
1.77437	1.95878	2.0904	1.89677	1.84057	1.90002
1.62493	2.30859	2.27106	2.36116	2.32347	2.22553
1.83423	2.0475	2.28127	2.085	2.19806	2.00274
1.22801	1.60337	1.59468	1.67477	1.57798	1.58569
1.46392	1.65399	1.56403	1.73848	1.42144	1.58978
1.09423	1.20371	1.25013	1.2649	1.1634	1.13116
1.89741	2.18043	2.21096	2.09381	2.45428	2.0914
1.31226	1.3285	1.51907	1.33506	1.54629	1.33831
1.57702	1.63799	1.74468	1.78245	1.65101	1.58376
0.992103	1.2583	1.24618	1.25055	0.982989	1.12103
2.07367	2.1972	2.28289	2.15649	2.23608	2.30735
1.3328	1.31047	1.46308	1.54305	1.4708	1.41921
0.955325	1.26186	1.26127	1.21176	1.35324	1.27678
1.51359	1.40534	1.74257	1.60297	1.8313	1.55305
1.16787	1.41712	1.44533	1.37362	1.4395	1.3895
0.896933	1.06499	1.10959	0.996598	1.03625	1.01288
1.00207	1.16011	1.20476	1.17459	1.23396	1.17959
1.67329	2.05582	2.07424	2.11963	1.88918	1.89869
1.58911	1.65683	1.74448	1.75433	1.66308	1.6124
1.99812	1.99158	2.08636	2.01325	2.23084	2.00224
1.89393	1.97174	2.1337	2.02861	2.14593	2.00795
1.20905	1.53697	1.50961	1.60202	1.13854	1.39427
1.58159	1.56291	1.82983	1.76387	1.82743	1.60675
0.808306	1.08269	1.06625	1.14229	1.04734	1.0252
1.51429	1.71409	1.69423	1.55909	1.66561	1.6228
1.47193	1.54018	1.65713	1.54713	1.65803	1.49097
1.13467	1.64976	1.39434	1.75024	1.35531	1.54571
1.7481	1.91142	2.00812	1.78772	1.8401	1.81028
0.794772	1.10104	1.0621	1.18159	1.01487	0.968792
1.4013	1.64159	1.64265	1.57284	1.43439	1.51839
1.67572	1.88576	2.00019	1.94133	1.97265	1.83887
1.99491	1.97926	2.08477	2.11689	2.1163	2.01691
1.78672	2.00064	1.95793	1.95065	2.07451	1.8728
2.20577	2.14858	2.27129	2.11147	2.00093	2.23254
0.780347	1.00754	0.984782	1.02998	0.957662	0.951129
1.48515	1.61186	1.77779	1.60058	1.68546	1.6012
1.20173	1.34009	1.41355	1.26229	1.15882	1.31621
1.64245	1.89915	1.90387	1.83043	1.8284	1.82646
1.92325	1.97349	2.2146	2.02292	1.26826	2.00074
1.59036	1.60379	1.486	1.61242	1.85272	1.6333
2.05157	2.25678	2.45176	2.35725	2.29943	2.1811
0.631987	0.668583	0.721903	0.736551	0.690684	0.668909
1.89232	2.05985	2.31841	2.11183	2.14219	2.02059
1.76975	1.73284	2.08058	1.81879	1.63265	1.68015
1.68024	1.75271	1.92606	1.75671	1.70982	1.71047
1.15803	1.39877	1.35875	1.38708	1.3005	1.32963
1.10258	1.54058	1.46281	1.46634	1.32062	1.37643
0.840595	1.07419	1.06955	1.08219	0.766167	1.08177
1.93669	1.96255	2.10105	2.07655	1.87891	1.92516
1.36936	1.41985	1.46019	1.61187	1.39276	1.43043
1.53919	1.81824	1.91987	1.78563	1.78639	1.70534
1.49734	1.68613	1.81933	1.60991	1.50298	1.63648
1.89318	2.07587	2.21561	2.07647	2.08256	2.02349
2.09521	2.18055	2.32271	2.20321	2.4105	2.13796
1.89681	1.83288	2.02561	1.92315	1.88939	1.74072
1.47869	1.70342	1.68214	1.76682	1.74381	1.67858
2.19647	2.3681	2.52275	2.32737	2.3768	2.28215
1.8648	1.61546	1.79846	1.84523	2.15072	1.76079
1.42886	1.65885	1.70389	1.55799	1.69373	1.58776
1.35077	1.44922	1.49311	1.5563	1.52429	1.46914
1.52453	1.82499	1.94356	1.73886	1.81302	1.71238
1.38369	1.69909	1.82945	1.78237	1.66119	1.64433
1.49586	1.65426	1.73777	1.6784	1.66574	1.61696
0.376755	0.364118	0.405766	0.360514	0.418286	0.36249
	10.5894	16.1719	12.2028	11.357	8.09582
10.5894	5.04796	-3.41656	-0.753839	-2.92854	-100
0.0535827	0.464775	0.194678	0.53776	0.285848	#DIV/0!

## Sheet: PD_CAU
PD_FSVOI_CAU	PD_MR_CAU	PD_ssCT_CAU	PD_PT_CAU	PD_itCT_CAU	PD_DARTEL_CAU
PD_FSVOI	PD_MR	PD_ssCT	PD_PT	PD_itCT	PD_DARTEL
SUVR_CAUD_BOTH	SUVR_CAUD_BOTH	SUVR_CAUD_BOTH	SUVR_CAUD_BOTH	SUVR_CAUD_BOTH	SUVR_CAUD_BOTH
1.29567	1.54532	1.48167	1.62489	1.53316	1.40548
0.899223	1.07248	1.02318	1.21863	0.95267	1.05075
0.795586	0.996338	0.998394	1.08162	0.65522	0.942327
1.98726	2.3489	2.22667	2.52758	2.14242	2.40184
0.973659	1.14762	1.05069	1.31242	1.20635	1.1196
0.941709	1.12631	1.03382	1.39698	1.08944	1.16263
0.751885	1.07746	1.03941	1.38831	1.05766	1.05061
0.994623	1.02793	1.09038	1.30583	1.13099	1.0536
0.942014	1.30871	1.37924	1.60481	1.37024	1.31492
0.813804	0.970845	0.88608	1.14421	0.787842	0.966725
0.797882	1.2124	1.34587	1.45903	1.09622	1.24481
0.705436	0.899487	0.851835	0.995375	0.90763	0.878213
1.43737	1.41813	1.63527	1.73905	1.61127	1.43828
0.875582	0.987749	0.981802	1.04994	0.816361	0.959985
1.66323	1.98929	1.88013	2.30006	1.86732	1.99661
1.54975	1.95568	1.79758	2.07819	1.77196	1.89231
1.04903	1.32131	1.27739	1.53255	1.18443	1.2905
1.45805	1.73063	1.76921	2.02935	1.72209	1.64078
0.52204	0.643629	0.629555	0.704199	0.697478	0.629466
0.987732	1.0739	1.18264	1.41877	1.17915	1.21321
1.2492	1.65705	1.51874	1.97216	1.38108	1.69337
0.573128	0.736664	0.778004	0.777526	0.584004	0.704222
1.11212	1.0955	1.20789	1.35687	1.18347	1.123
1.0811	1.19799	1.20335	1.25853	1.20888	1.12192
2.57696	2.42163	2.75698	2.91912	2.87151	2.51467
1.15118	1.42834	1.45688	1.5711	1.31703	1.40607
0.936663	1.01213	0.887799	1.11397	0.976224	1.02881
2.11317	2.44826	2.54616	2.77786	2.50685	2.36656
1.49802	1.69529	1.93454	1.98234	1.58847	1.71872
1.40263	1.85542	1.69801	1.93444	1.49136	1.78659
0.825505	1.27381	1.09703	1.38514	0.968081	1.17853
1.5775	1.78675	1.72582	1.98028	1.72318	1.79612
0.66396	0.978028	0.712648	1.21319	0.599227	0.956157
1.65712	1.81978	1.82689	2.15159	1.75773	1.71042
1.45225	1.66029	1.63753	1.81367	1.65821	1.55265
1.46941	1.57071	1.59382	1.77772	1.76309	1.56004
1.31285	1.3929	1.5528	1.62407	1.52773	1.40162
1.18074	1.25194	1.25812	1.53558	1.31159	1.2491
1.56265	1.53547	1.59003	1.78855	1.6599	1.63257
0.741524	0.97717	0.985184	1.14012	1.03023	1.00802
1.51989	1.61117	1.76088	1.79274	1.54703	1.57145
0.447109	0.532517	0.532013	0.659567	0.478492	0.51098
0.537609	0.709152	0.653946	0.781079	0.595279	0.699549
0.659553	0.760299	0.732054	1.02769	0.836731	0.831494
1.67511	1.8708	1.98449	1.9725	1.93821	1.79267
1.29536	1.62278	1.57869	1.66692	1.57936	1.57083
0.692523	0.923846	0.91052	1.01354	0.696511	0.874194
1.02523	1.0524	1.01095	1.27858	1.16145	1.09891
1.63251	1.71355	1.72877	1.91333	1.7754	1.68966
1.15034	1.44839	1.40971	1.60715	1.52465	1.3131
1.18265	1.36949	1.3482	1.5656	1.20914	1.31337
1.6488	2.23449	2.13009	2.40393	1.97484	2.16536
1.16222	1.37509	1.37093	1.53764	1.50831	1.38757
3.11231	3.15471	3.27411	3.36688	3.12256	3.18768
0.996395	1.17014	1.17609	1.30597	0.937033	1.03547
1.03346	1.36582	1.32078	1.42015	1.20207	1.26399
1.20268	1.40293	1.40092	1.59462	1.35669	1.38336
0.497606	0.50396	0.535785	0.543963	0.539523	0.503888
	0	-0.143319	13.6641	-3.2955	-1.39475

## Sheet: HC_PUT
NL_FSVOI_PUT	NL_MR_PUT	NL_ssCT_PUT	NL_PT_PUT	NL_itCT_PUT	NL_DARTEL_PUT
NL_FSVOI	NL_MR	NL_ssCT	NL_PT	NL_itCT	NL_DARTEL
SUVR_PUT_BOTH	SUVR_PUT_BOTH	SUVR_PUT_BOTH	SUVR_PUT_BOTH	SUVR_PUT_BOTH	SUVR_PUT_BOTH
2.14389	2.05569	1.95496	2.14679	2.05277	2.15563
2.16044	2.19945	2.21795	2.05016	2.30704	2.16207
1.39491	1.3998	1.23498	1.25365	1.45121	1.41167
2.15252	2.16982	2.36607	2.07488	2.44131	2.2649
1.56775	1.43182	1.53497	1.57491	1.74236	1.49519
1.57424	1.5556	1.62507	1.53213	1.74605	1.5628
1.57204	1.51736	1.60103	1.55319	1.79573	1.63863
1.22486	1.26791	1.31391	1.31365	1.35896	1.2721
1.93668	1.83946	1.74169	2.01912	1.93133	1.96623
2.16061	2.18634	2.15968	2.04544	2.0175	2.19802
2.46549	2.79953	2.99252	2.71573	3.00613	2.82681
2.13746	2.13942	2.32599	2.15865	2.36038	2.20376
1.88472	1.89585	2.04989	1.9826	2.02562	1.88618
1.85262	1.86239	1.82897	2.05835	1.91987	1.84193
1.46973	1.41963	1.48554	1.51272	1.49982	1.39639
2.52362	2.54824	2.34095	2.3147	2.71624	2.5595
1.42799	1.5034	1.54984	1.45381	1.66568	1.52759
1.9957	1.90782	1.98456	2.08926	1.95406	1.89033
1.27999	1.51904	1.47448	1.56435	1.38003	1.4363
2.4211	2.57896	2.50198	2.31091	2.5911	2.59064
1.61828	1.63279	1.73266	1.74928	1.78484	1.63191
1.35363	1.41778	1.30567	1.35163	1.49865	1.41978
1.78319	1.63013	1.89873	1.82649	1.9464	1.75024
1.64054	1.67557	1.78193	1.608	1.85276	1.68353
1.09333	1.09754	1.13935	1.11851	0.937196	1.11443
1.4107	1.42054	1.49792	1.47753	1.40935	1.4655
2.25196	2.14801	2.14618	2.33667	2.34916	2.34043
2.07299	2.06738	2.03995	2.01995	1.94928	2.04574
2.33669	2.20498	2.02777	2.2411	2.43225	2.42083
2.00331	2.00728	1.99202	2.09845	2.17027	2.12021
1.75619	1.75823	1.6795	1.85655	1.93435	1.84583
1.78489	1.76701	1.85808	1.91807	1.90104	1.81816
1.22351	1.30991	1.33175	1.39097	1.37204	1.33664
1.88945	1.89127	1.94647	1.76281	1.95802	1.94106
1.6798	1.53971	1.63749	1.68077	1.70035	1.65726
1.90802	1.9527	1.9608	2.15964	2.09171	2.10406
1.92497	1.8731	2.02123	1.78783	1.72913	1.94092
1.35903	1.44908	1.43159	1.39313	1.365	1.44588
1.65616	1.63423	1.73935	1.71259	1.71973	1.6519
2.00639	1.95741	1.94549	2.14106	2.02286	2.09305
2.28035	2.32258	2.2941	2.35965	2.41517	2.35869
2.06954	2.18376	2.11935	2.13154	2.05989	2.16886
2.51821	2.39248	2.35533	2.35114	2.35198	2.54048
0.961206	1.04568	1.04374	1.10812	1.06322	1.0453
1.77043	1.74891	1.87075	1.77364	1.81746	1.81256
1.38778	1.39017	1.36626	1.46007	1.38941	1.44834
2.01409	2.08725	2.09904	2.12505	2.01631	2.1189
2.19656	2.15086	2.29207	2.18759	1.95832	2.24839
1.78766	1.80261	1.59498	1.80358	1.8709	1.86169
2.41664	2.51443	2.57487	2.51909	2.62033	2.51836
0.734733	0.750282	0.747575	0.854232	0.770625	0.765615
2.25932	2.32316	2.40645	2.31526	2.29846	2.36964
1.96324	1.83265	1.56605	2.00613	1.86631	1.85445
2.01636	2.04046	1.97526	1.96845	1.9556	1.99424
1.67085	1.68833	1.67481	1.75689	1.41275	1.74823
1.50564	1.60417	1.54867	1.63002	1.6139	1.62363
1.3571	1.33863	1.36977	1.41457	1.31757	1.46968
2.33729	2.29802	2.38519	2.3538	2.00532	2.32848
1.79956	1.86927	1.80795	1.96334	1.67947	1.87692
1.88024	1.83635	1.94973	2.01942	2.12808	1.90956
1.81965	1.83653	1.85984	1.7989	1.86561	1.87955
2.21168	2.3581	2.3275	2.33047	2.21148	2.36739
2.29365	2.2633	2.20283	2.36631	2.28285	2.34598
2.27667	2.22824	2.2835	2.11336	2.17103	2.31228
2.06866	2.03225	2.00457	2.00893	1.98755	2.05234
2.66261	2.55283	2.73771	2.52702	2.66732	2.61603
2.04735	1.90715	1.97424	2.03021	2.24906	2.02349
1.81566	1.7164	1.72626	1.74552	1.91347	1.79301
1.7057	1.61291	1.70154	1.7894	1.81286	1.68708
1.98633	2.0163	2.0694	2.10569	1.9612	2.04448
1.86703	1.94879	2.08771	2.12481	1.98453	1.95662
1.85607	1.8581	1.8791	1.89293	1.91275	1.90499
0.396386	0.39678	0.408989	0.375487	0.414317	0.408046
	-1.11752	0	0.736271	1.7911	1.37789
0.109173	1.13015	0.736271	1.04712	-0.405939	-100
0.65085	0.782995	0.704156	0.914235	0.549254	#DIV/0!

## Sheet: PD_PUT
PD_FSVOI_PUT	PD_MR_PUT	PD_ssCT_PUT	PD_PT_PUT	PD_itCT_PUT	PD_DARTEL_PUT
PD_FSVOI	PD_MR	PD_ssCT	PD_PT	PD_itCT	PD_DARTEL
SUVR_PUT_BOTH	SUVR_PUT_BOTH	SUVR_PUT_BOTH	SUVR_PUT_BOTH	SUVR_PUT_BOTH	SUVR_PUT_BOTH
1.17763	1.23973	1.2271	1.43611	1.26184	1.24711
0.986721	1.05168	1.08871	1.28275	0.929129	0.982059
0.750123	0.736417	0.759765	0.993461	0.756534	0.784107
1.82052	1.68009	1.66461	2.33719	1.93468	1.83619
0.929164	0.905514	0.815537	1.20376	1.02002	0.953524
0.857632	0.923045	0.866745	1.2546	0.951736	0.928484
0.777969	0.867542	0.911368	1.2322	0.964883	0.918398
0.736071	0.790677	0.798864	1.08455	0.942388	0.77424
0.906446	0.913912	0.911845	1.40892	1.13939	0.948668
0.880074	0.77138	0.723037	1.12021	0.961851	0.875997
1.49001	1.38833	1.49707	1.62217	1.47306	1.48726
0.530638	0.592826	0.562297	0.675679	0.621867	0.592502
1.18691	1.14739	1.26531	1.52662	1.38422	1.17082
1.05809	1.10269	1.08763	1.15992	1.17669	1.11946
1.72219	1.65652	1.59257	2.13503	1.93567	1.77777
1.23708	1.24352	1.08487	1.77002	1.29659	1.26846
0.827882	0.90824	0.884289	1.17249	1.02308	0.930201
1.05347	1.2045	1.24541	1.53717	1.25908	1.13059
0.529466	0.549367	0.548087	0.603318	0.588992	0.550392
0.861334	0.927969	0.975165	1.2869	0.950963	0.937311
1.07726	1.22942	1.17642	1.66639	1.2628	1.23417
0.58216	0.664904	0.704521	0.724958	0.607392	0.629115
0.882825	0.856307	0.921126	1.17458	0.919972	0.868506
0.692719	0.796993	0.794046	0.907824	0.82473	0.779344
1.61126	1.66696	1.90762	2.36107	1.98679	1.64887
1.05136	1.12635	1.16795	1.4554	1.18032	1.155
0.803948	0.845572	0.755245	0.993401	0.900194	0.856262
1.70573	1.85062	1.91561	2.32836	1.9362	1.75507
1.09702	1.2696	1.33489	1.60196	1.23787	1.2285
1.53083	1.62689	1.47774	1.77329	1.5696	1.68402
0.876934	0.994497	0.840256	1.21051	0.997038	1.02864
1.24854	1.29356	1.28775	1.82519	1.39233	1.28101
0.803565	0.84931	0.807523	1.04287	0.864444	0.887843
1.31202	1.38839	1.42889	1.93072	1.37026	1.31894
1.03108	1.09544	1.0952	1.3393	1.14319	1.05841
0.986992	1.09646	1.14364	1.40329	1.23154	1.05111
1.15172	1.16531	1.18669	1.65251	1.28746	1.12191
0.980905	0.978219	0.949188	1.32761	1.03515	0.980603
1.07611	1.06706	1.04133	1.43079	1.137	1.13482
0.85351	0.835556	0.86359	1.03181	0.910893	0.869374
1.07037	1.10257	1.21606	1.51906	1.07992	1.02831
0.408729	0.435111	0.420522	0.509613	0.476348	0.441372
0.554275	0.622699	0.578288	0.713758	0.597017	0.637287
0.509205	0.639029	0.609136	0.823042	0.65731	0.64833
2.09395	2.16723	2.29802	2.32065	2.03465	2.14052
0.852209	0.984544	0.962728	1.10752	0.931405	0.915488
0.8229	0.813265	0.800896	1.05201	0.709024	0.849223
0.88783	0.933671	0.90081	1.12281	0.991621	0.919317
1.30589	1.36411	1.38848	1.76406	1.40498	1.3315
0.873136	0.857271	0.882057	1.16386	1.02933	0.893196
1.2204	1.17378	1.15276	1.54099	1.22028	1.24905
2.27262	2.18584	2.14	2.44491	2.04297	2.22746
0.88802	0.958294	0.981539	1.27773	1.08957	0.968023
2.27064	2.21763	2.30892	2.89639	2.50273	2.2577
0.839261	0.866637	0.823191	1.21385	0.906035	0.894489
0.973027	1.03413	1.04154	1.24554	1.13704	1.03187
1.06283	1.10097	1.10383	1.40608	1.16389	1.11104
0.411399	0.395194	0.418892	0.495591	0.418265	0.400153
	-21.6992	-21.4962	0	-17.2244	-20.9834

## Sheet: HC_FSVOI
		BW	DOSE	SUV_factor	B_CAUD	R_CAUD	L_CAUD	B_PUT	R_PUT	L_PUT	CBLL	B_ANT_CAUD	R_ANT_CAUD	L_ANT_CAUD	B_POST_CAUD	R_POST_CAUD	L_POST_CAUD	B_ANT_PUT	R_ANT_PUT	L_ANT_PUT	B_POST_PUT	R_POST_PUT	L_POST_PUT	B_VENT_STR	R_VENT_STR	L_VENT_STR	B_VENT_PUT	R_VENT_PUT	L_VENT_PUT	CBLL
1	HC_01	53	242.2	0.218827	1.813	1.8835	1.74592	2.14389	2.20176	2.09905	0.250364	1.95257	2.04146	1.86489	1.68921	1.80479	1.59779	2.24414	2.37296	2.13654	2.25507	2.44185	2.14895	1.91989	1.89328	1.94647	1.51842	1.49964	1.54131	0.250364
2	HC_02	63	233.1	0.27027	1.75524	1.7959	1.7159	2.16044	2.21986	2.11036	0.241562	1.89636	1.88151	1.91234	1.64838	1.85804	1.4436	2.18168	2.25196	2.11184	2.25616	2.36081	2.17665	1.90375	1.85018	1.94615	1.54244	1.59635	1.47871	0.241562
3	HC_03	76	272.2	0.279206	1.04009	1.1367	0.94431	1.39491	1.41401	1.3769	0.135102	1.11484	1.2208	1.00615	0.804329	0.906092	0.714448	1.40449	1.413	1.39557	1.37314	1.41742	1.337	1.32842	1.34935	1.30654	1.0655	1.19076	0.975706	0.135102
4	HC_04	62	218.3	0.284013	1.67721	1.6451	1.70703	2.15252	2.2118	2.09575	0.218865	1.74714	1.70247	1.79101	1.16493	1.0778	1.22608	2.00545	2.07757	1.91904	2.25881	2.37444	2.15361	2.14495	2.12362	2.1635	1.61438	1.68185	1.55413	0.218865
5	HC_05	72	170.2	0.423032	1.34568	1.35037	1.34107	1.56775	1.56729	1.56821	0.20356	1.48803	1.51434	1.46176	1.08755	1.05656	1.11554	1.66901	1.6922	1.64241	1.6276	1.64363	1.6132	1.40688	1.37156	1.44339	1.00557	0.990769	1.0229	0.20356
6	HC_06	68	192.4	0.35343	1.25059	1.21175	1.27934	1.57424	1.61001	1.54219	0.164396	1.41596	1.37248	1.44898	0.920164	0.731971	1.0063	1.62889	1.65746	1.59765	1.54659	1.6227	1.48597	1.46078	1.43591	1.48299	1.17995	1.21685	1.12857	0.164396
7	HC_07	80	203.5	0.39312	1.3685	1.38405	1.35319	1.57204	1.57634	1.56776	0.141262	1.54331	1.56056	1.52606	1.09539	1.11944	1.07259	1.74714	1.75322	1.74113	1.62133	1.62205	1.62063	1.37295	1.37471	1.37112	0.975648	1.04252	0.920605	0.141262
8	HC_08	72	214.6	0.335508	1.0473	1.09898	1.0013	1.22486	1.2463	1.20474	0.142849	1.12893	1.18951	1.0712	0.838256	0.890815	0.799732	1.24088	1.27704	1.20225	1.23746	1.2695	1.20986	1.16504	1.15563	1.17375	0.828596	0.843355	0.812677	0.142849
9	HC_09	70	244.2	0.28665	1.4802	1.56157	1.41073	1.93668	2.01124	1.86463	0.223681	1.54584	1.64042	1.46883	1.22831	1.26435	1.19863	1.95831	2.01426	1.89702	2.00707	2.07895	1.94262	1.78374	1.85856	1.70949	1.37787	1.48511	1.29495	0.223681
10	HC_10	55	203.5	0.27027	1.77437	1.80855	1.74206	2.16061	2.15835	2.16288	0.241364	1.92131	1.96216	1.88337	1.44742	1.44837	1.44658	2.21438	2.22907	2.19973	2.18044	2.1848	2.17681	2.07533	2.08454	2.06446	1.64472	1.65842	1.62127	0.241364
11	HC_11	50	207.2	0.241313	1.62493	1.59793	1.65384	2.46549	2.61101	2.31473	0.257968	1.7677	1.75399	1.78144	0.824389	0.847919	0.799688	2.36349	2.54242	2.15929	2.35611	2.62835	2.1205	2.5317	2.44587	2.63414	2.28968	2.29858	2.27452	0.257968
12	HC_12	56	170.2	0.329025	1.83423	1.85609	1.81258	2.13746	2.18806	2.08842	0.262579	1.96561	1.99635	1.93495	1.30253	1.42498	1.20622	2.16404	2.22816	2.09391	2.08845	2.15243	2.02812	2.15155	2.10274	2.20055	1.62777	1.74921	1.53737	0.262579
13	HC_13	64	170.2	0.376028	1.22801	0.972924	1.47477	1.88472	1.9463	1.82217	0.239907	1.32378	1.00006	1.62059	0.860089	0.526226	1.12095	1.84112	1.92774	1.73267	1.91495	2.01421	1.83081	1.76084	1.73077	1.79297	1.252	1.38701	1.11597	0.239907
14	HC_14	54	207.2	0.260618	1.46392	1.67738	1.25663	1.85262	1.82956	1.87523	0.223051	1.59019	1.78869	1.3937	1.05746	1.3823	0.747741	1.95503	1.96324	1.94576	1.81751	1.76599	1.86381	1.79422	1.80738	1.78158	1.24579	1.31111	1.16324	0.223051
15	HC_15	70	236.8	0.295608	1.09423	1.12757	1.06632	1.46973	1.5047	1.43577	0.231613	1.22034	1.22116	1.21966	0.722316	0.784328	0.677416	1.48907	1.54309	1.43542	1.48564	1.51985	1.45424	1.39462	1.39742	1.3916	1.01386	1.0395	0.996442	0.231613
16	HC_16	75	214.6	0.349487	1.89741	1.78568	2.00822	2.52362	2.63736	2.41627	0.245259	2.04693	1.93474	2.1574	1.40191	1.32625	1.47056	2.63389	2.7794	2.48568	2.46542	2.66373	2.29726	2.43721	2.38756	2.48706	1.55813	1.57936	1.53854	0.245259
17	HC_17	84	218.3	0.384792	1.31226	1.29621	1.32734	1.42799	1.49293	1.36485	0.136455	1.40809	1.38662	1.4285	1.14848	1.18752	1.12205	1.48979	1.52021	1.45603	1.45811	1.53254	1.38864	1.39183	1.40653	1.37667	0.909376	1.03543	0.829803	0.136455
18	HC_18	63	255.3	0.246769	1.57702	1.6487	1.51757	1.9957	1.99449	1.99677	0.213922	1.72551	1.783	1.67719	1.18758	1.24461	1.15853	2.1267	2.13179	2.12096	2.02475	2.04414	2.01164	1.81974	1.82722	1.81207	1.25857	1.16404	1.35999	0.213922
19	HC_19	60	199.8	0.3003	0.992103	0.973825	1.01363	1.27999	1.32461	1.21554	0.191332	1.07608	1.05858	1.09961	0.743323	0.754775	0.733885	1.27666	1.26232	1.3313	1.29912	1.38247	1.23283	1.20927	1.23388	1.15309	1.02879	1.0069	1.06148	0.191332
20	HC_20	90	240.5	0.37422	2.07367	1.95989	2.18288	2.4211	2.57569	2.29167	0.251317	2.29766	2.15039	2.43606	1.7014	1.7352	1.66742	2.60431	2.72985	2.4731	2.44709	2.68921	2.25559	2.22472	2.14523	2.28792	1.42372	1.59173	1.30863	0.251317
21	HC_21	53	259	0.204633	1.3328	1.41795	1.24965	1.61828	1.66453	1.57786	0.191602	1.42161	1.51472	1.33571	0.971208	1.09858	0.866042	1.61377	1.6799	1.54988	1.60013	1.6285	1.58009	1.59811	1.62959	1.56401	1.28383	1.36899	1.20416	0.191602
22	HC_22	53	229.4	0.231037	0.955325	0.802446	1.1032	1.35363	1.46091	1.25227	0.148678	1.02982	0.834514	1.20743	0.789286	0.678255	0.886172	1.3122	1.46934	1.14745	1.39476	1.54582	1.27259	1.25671	1.206	1.30942	1.04311	1.09843	0.966201	0.148678
23	HC_23	59	214.6	0.27493	1.51359	1.56693	1.46204	1.78319	1.80199	1.76512	0.195329	1.6628	1.73895	1.5954	1.131	1.18638	1.0794	1.89278	1.9034	1.88027	1.77262	1.80537	1.74716	1.71748	1.73522	1.69913	1.16098	1.2179	1.06909	0.195329
24	HC_24	76	203.5	0.373464	1.16787	1.17793	1.15893	1.64054	1.62237	1.65828	0.184209	1.26261	1.26398	1.26139	0.991265	1.00358	0.982686	1.6286	1.61904	1.63739	1.66183	1.65592	1.66716	1.54779	1.52567	1.57125	1.33202	1.39938	1.26162	0.184209
25	HC_25	58	218.3	0.265689	0.896933	0.898211	0.895693	1.09333	1.10886	1.08053	0.124518	1.00433	0.970753	1.03945	0.585018	0.561152	0.599983	1.18689	1.19918	1.17307	1.06071	1.05438	1.06513	1.07818	1.05616	1.10103	0.74706	0.766968	0.734199	0.124518
26	HC_26	55	203.5	0.27027	1.00207	1.00723	0.996667	1.4107	1.4222	1.39967	0.13162	1.10969	1.10114	1.11853	0.797897	0.830907	0.76567	1.45133	1.4849	1.41487	1.45165	1.4629	1.44224	1.27168	1.27145	1.2719	0.895048	0.900102	0.887927	0.13162
27	HC_27	66	240.5	0.274428	1.67329	1.66662	1.67943	2.25196	2.26445	2.24016	0.244349	1.88545	1.84232	1.92454	1.17311	1.2124	1.14059	2.29124	2.26417	2.31689	2.18357	2.21555	2.15545	2.16274	2.17972	2.14571	1.82933	1.77415	1.93692	0.244349
28	HC_28	75	225.7	0.3323	1.58911	1.60306	1.57457	2.07299	2.07201	2.07387	0.216351	1.75252	1.76015	1.74502	1.15163	1.24121	1.07102	2.15081	2.13036	2.17514	2.06756	2.05501	2.07827	1.93577	1.90857	1.96049	1.4826	1.6776	1.37377	0.216351
29	HC_29	67	210.9	0.317686	1.99812	1.93571	2.06776	2.33669	2.38306	2.2932	0.214719	2.14204	2.04589	2.2547	1.71383	1.75001	1.67512	2.38997	2.39071	2.3892	2.49303	2.6888	2.33392	2.07677	2.00286	2.14784	1.64296	1.69489	1.5786	0.214719
30	HC_30	51	203.5	0.250614	1.89393	1.86985	1.9189	2.00331	1.99853	2.00811	0.232027	2.09326	2.07987	2.10688	1.75005	1.77552	1.7286	2.08155	2.08248	2.08056	2.16684	2.21497	2.12311	1.74558	1.68359	1.817	1.31403	1.28951	1.33339	0.232027
31	HC_31	52	166.5	0.312312	1.20905	1.15912	1.24844	1.75619	1.9054	1.64504	0.24508	1.34469	1.29718	1.38366	0.726337	0.507593	0.866579	1.8115	1.92702	1.71604	1.68238	1.88275	1.54957	1.71613	1.7395	1.69477	1.52744	1.90621	1.31364	0.24508
32	HC_32	58	166.5	0.348348	1.58159	1.54748	1.61502	1.78489	1.85552	1.72301	0.172675	1.77835	1.73423	1.81866	1.20815	1.17424	1.24104	1.92861	2.00376	1.85423	1.76399	1.91602	1.64728	1.64161	1.61156	1.67246	1.29426	1.26325	1.31738	0.172675
33	HC_33	56	210.9	0.265529	0.808306	0.75944	0.853381	1.22351	1.25471	1.19211	0.152663	0.903124	0.847848	0.957414	0.54066	0.453347	0.60197	1.207	1.24276	1.17167	1.09773	1.18626	1.01598	1.25213	1.20698	1.2993	1.01188	1.05622	0.921545	0.152663
34	HC_34	68	244.2	0.27846	1.51429	1.54811	1.47744	1.88945	1.89382	1.88513	0.182133	1.69642	1.74307	1.64468	1.26464	1.27129	1.25772	1.96113	1.98622	1.93138	1.96118	1.96501	1.95791	1.70178	1.69927	1.7044	1.27549	1.31579	1.23748	0.182133
35	HC_35	55	188.7	0.291468	1.47193	1.4701	1.47373	1.6798	1.70204	1.66029	0.188725	1.66193	1.63307	1.68965	1.32226	1.39377	1.2625	1.77325	1.83233	1.71946	1.74208	1.81303	1.69146	1.46485	1.43383	1.50013	1.04235	1.05892	1.02521	0.188725
36	HC_36	62	173.9	0.356527	1.13467	1.44583	0.806729	1.90802	1.89438	1.92068	0.252206	1.17947	1.57373	0.787784	0.90272	1.14129	0.651672	1.85131	1.8473	1.85678	1.81041	1.76119	1.84442	1.88459	1.96722	1.79389	1.42518	1.43925	1.41496	0.252206
37	HC_37	54	218.3	0.247366	1.7481	1.76544	1.73184	1.92497	1.93604	1.91302	0.160287	1.91287	1.92464	1.90186	1.36393	1.32184	1.392	2.04945	2.0654	2.03083	1.98928	2.01792	1.96183	1.79057	1.79689	1.78303	1.05864	1.07977	1.03919	0.160287
38	HC_38	68	259	0.262548	0.794772	0.622517	0.969792	1.35903	1.46428	1.24024	0.153183	0.918572	0.706602	1.11671	0.589618	0.465681	0.724313	1.34229	1.5155	1.13852	1.3206	1.46739	1.15887	1.26971	1.23148	1.30999	1.0315	1.00056	1.06994	0.153183
39	HC_39	68	162.8	0.41769	1.4013	1.29397	1.50774	1.65616	1.73842	1.5915	0.184004	1.51575	1.40809	1.61993	1.0562	0.959953	1.1693	1.77733	1.88856	1.66355	1.59126	1.72251	1.52466	1.63262	1.56523	1.71193	1.23593	1.28545	1.18204	0.184004
40	HC_40	55	225.7	0.243686	1.67572	1.60329	1.74099	2.00639	2.08186	1.9332	0.224874	1.81306	1.72413	1.89115	1.24973	1.10262	1.37425	2.07297	2.19607	1.95162	1.92261	2.0519	1.80316	1.99932	1.97705	2.02197	1.38421	1.36404	1.40266	0.224874
41	HC_41	68	196.1	0.346762	1.99491	2.12107	1.8793	2.28035	2.30236	2.26228	0.312988	2.13632	2.27002	2.01479	1.65413	1.8616	1.45407	2.42854	2.39938	2.45553	2.32294	2.29773	2.34189	2.17809	2.24761	2.11614	1.4725	1.53059	1.4409	0.312988
42	HC_42	72	240.5	0.299376	1.78672	1.82906	1.74729	2.06954	2.08449	2.05361	0.250636	1.92394	1.95558	1.89502	1.38661	1.51189	1.29452	2.16309	2.10555	2.22731	2.12186	2.22611	2.02699	1.95528	1.941	1.9721	1.47479	1.50168	1.42221	0.250636
43	HC_43	57	166.5	0.342342	2.20577	2.19568	2.21486	2.51821	2.61255	2.42471	0.238629	2.41912	2.42457	2.41424	1.83322	1.87635	1.79814	2.63106	2.66511	2.59116	2.55204	2.71928	2.38129	2.33407	2.32299	2.34332	1.66647	1.83269	1.54613	0.238629
44	HC_44	65	259	0.250965	0.780347	0.846006	0.718828	0.961206	0.909646	1.00898	0.132399	0.834059	0.904172	0.775962	0.594853	0.656964	0.531605	0.961596	0.895073	1.02333	0.879174	0.861575	0.895327	1.10011	1.09595	1.10395	0.650907	0.594821	0.926849	0.132399
45	HC_45	53	229.4	0.231037	1.48515	1.46729	1.50403	1.77043	1.80514	1.73949	0.189227	1.61707	1.58584	1.64751	1.30381	1.33028	1.27576	1.85561	1.89431	1.81285	1.74918	1.79627	1.71098	1.6486	1.62643	1.67037	1.28533	1.24457	1.32088	0.189227
46	HC_46	51	233.1	0.21879	1.20173	1.17344	1.22743	1.38778	1.41096	1.36625	0.1549	1.31309	1.30801	1.31854	1.07131	1.03893	1.08858	1.47547	1.48974	1.46141	1.38068	1.43416	1.3366	1.26445	1.20941	1.3217	1.01656	1.0045	1.02976	0.1549
47	HC_47	58	148	0.391892	1.64245	1.77159	1.531	2.01409	1.99337	2.03291	0.22429	1.80466	1.96815	1.66071	1.26558	1.414	1.14672	2.12511	2.14617	2.10412	1.94843	1.88467	1.99979	1.91559	1.91028	1.92062	1.26633	1.34806	1.19364	0.22429
48	HC_48	48	140.6	0.341394	1.92325	1.94125	1.90522	2.19656	2.19082	2.20247	0.216758	2.12196	2.11621	2.12756	1.516	1.63541	1.40775	2.3202	2.35215	2.28876	2.21696	2.17197	2.26727	2.07125	2.06339	2.07927	1.44552	1.52591	1.36177	0.216758
49	HC_49	69	222	0.310811	1.59036	1.63333	1.55527	1.78766	1.80789	1.76888	0.222974	1.8581	1.86482	1.85238	1.34043	1.52498	1.22218	1.9487	1.96973	1.92611	1.95224	1.99729	1.91443	1.43332	1.42399	1.44127	1.03225	1.10895	0.941877	0.222974
50	HC_50	68	233.1	0.29172	2.05157	2.07856	2.02568	2.41664	2.47473	2.36364	0.370261	2.25426	2.25277	2.25579	1.15997	1.0882	1.21141	2.39147	2.44575	2.33901	2.28813	2.35694	2.23513	2.56069	2.5817	2.53858	2.0074	2.04069	1.96723	0.370261
51	HC_51	55	185	0.297297	0.631987	0.606501	0.657388	0.734733	0.748196	0.722998	0.111974	0.68313	0.646439	0.720713	0.469795	0.477046	0.463567	0.759089	0.779292	0.739655	0.663668	0.688246	0.642318	0.766668	0.749484	0.781231	0.622776	0.611607	0.633629	0.111974
52	HC_52	61	203.5	0.299754	1.89232	1.92219	1.86418	2.25932	2.299	2.22168	0.256843	2.02737	2.11317	1.95714	1.42189	1.35946	1.47105	2.17313	2.17543	2.17085	2.30962	2.39223	2.23622	2.18957	2.19115	2.18785	1.71376	1.80838	1.61542	0.256843
53	HC_53	57	222	0.256757	1.76975	1.76207	1.77642	1.96324	1.94879	1.97803	0.191739	1.95311	1.97324	1.93483	1.30612	1.15308	1.39069	2.19915	2.209	2.1892	2.00152	2.03405	1.97033	1.80407	1.75884	1.85098	1.24865	1.17536	1.35677	0.191739
54	HC_54	56	288.6	0.19404	1.68024	1.75265	1.60344	2.01636	2.04124	1.99324	0.200482	1.81197	1.92106	1.72143	1.33687	1.51985	1.04509	2.03087	2.09983	1.97237	2.08041	2.13692	2.03016	1.8831	1.86403	1.90531	1.44354	1.38785	1.47971	0.200482
55	HC_55	75	181.3	0.413679	1.15803	1.15977	1.1564	1.67085	1.72984	1.62096	0.17663	1.31088	1.31234	1.30963	0.723293	0.752711	0.695547	1.71652	1.76146	1.67056	1.64258	1.75999	1.56258	1.58734	1.57321	1.60141	0.991635	1.04368	0.949396	0.17663
56	HC_56	65	203.5	0.31941	1.10258	0.884823	1.30505	1.50564	1.6471	1.38528	0.256265	1.20467	0.903052	1.48951	0.952358	0.827838	1.04186	1.58787	1.75485	1.43913	1.39674	1.61122	1.25589	1.42573	1.36967	1.49224	1.00622	0.959557	1.06514	0.256265
57	HC_57	48	236.8	0.202703	0.840595	0.818565	0.86107	1.3571	1.44707	1.26721	0.19291	0.910092	0.896534	0.922738	0.566988	0.476157	0.639888	1.35976	1.44971	1.27171	1.29724	1.40936	1.16783	1.26631	1.28347	1.25095	1.10887	1.13344	1.03722	0.19291
58	HC_58	56	199.8	0.28028	1.93669	2.024	1.86048	2.33729	2.33155	2.34288	0.217254	2.06561	2.13846	2.00556	1.12643	1.19767	1.07209	2.55588	2.59415	2.51615	2.23525	2.16188	2.30585	2.32517	2.37311	2.27899	1.42733	1.36766	1.50239	0.217254
59	HC_59	60	247.9	0.242033	1.36936	1.51513	1.21705	1.79956	1.72437	1.88099	0.208634	1.40694	1.56652	1.24087	0.776932	0.938012	0.597142	1.94506	1.89065	2.00601	1.64765	1.53427	1.76086	1.83409	1.85367	1.81276	1.27957	1.2781	1.28172	0.208634
60	HC_60	62	207.2	0.299228	1.53919	1.45641	1.61238	1.88024	1.95009	1.81601	0.205196	1.65176	1.56897	1.71802	1.12737	0.86258	1.33066	1.9407	1.97986	1.90017	1.77139	1.87921	1.67564	1.91933	1.93297	1.90594	1.38686	1.5757	1.22808	0.205196
61	HC_61	73	259	0.281853	1.49734	1.47519	1.51814	1.81965	1.86665	1.77598	0.170627	1.6243	1.61009	1.6385	1.30784	1.33315	1.28878	1.82605	1.8566	1.79113	1.83206	1.96751	1.73183	1.73782	1.68956	1.78545	1.17214	1.23412	1.11918	0.170627
62	HC_62	53	173.9	0.304773	1.89318	1.86097	1.92513	2.21168	2.27261	2.15443	0.270828	2.07856	2.03936	2.113	1.47168	1.52869	1.40621	2.36204	2.4295	2.28882	2.13701	2.22507	2.06035	2.18023	2.1406	2.22056	1.54647	1.45832	1.60535	0.270828
63	HC_63	58	203.5	0.285012	2.09521	2.12991	2.06455	2.29365	2.37996	2.22157	0.250766	2.30647	2.30524	2.30756	1.64074	1.71251	1.58316	2.4574	2.47758	2.44004	2.24776	2.42765	2.09727	2.21902	2.22208	2.21625	1.67267	1.75288	1.60336	0.250766
64	HC_64	80	203.5	0.39312	1.89681	1.96748	1.82661	2.27667	2.31118	2.24694	0.227741	2.06422	2.1708	1.97233	1.21523	1.36478	0.984268	2.36148	2.4056	2.32319	2.26321	2.22217	2.30756	2.17316	2.26944	2.09936	1.65775	2.09366	1.55143	0.227741
65	HC_65	60	159.1	0.377121	1.47869	1.39229	1.57103	2.06866	2.13605	1.98905	0.242277	1.65123	1.51135	1.77646	1.1053	1.02588	1.18804	2.08245	2.20166	1.94577	2.1961	2.2499	2.13947	1.80588	1.86206	1.72763	1.52888	1.6189	1.39418	0.242277
66	HC_66	60	199.8	0.3003	2.19647	2.37913	1.998	2.66261	2.54203	2.78344	0.26731	2.34822	2.54367	2.14805	1.99735	2.24001	1.7398	2.76982	2.674	2.87917	2.74902	2.56535	2.90805	2.40757	2.41434	2.3999	1.66051	1.61526	1.71042	0.26731
67	HC_67	62	207.2	0.299228	1.8648	1.78689	1.94106	2.04735	2.10231	1.99563	0.196268	2.06458	1.97499	2.14774	1.28912	1.3185	1.26155	2.19156	2.24904	2.13902	2.06608	2.18482	1.95461	1.94591	1.90266	1.98889	1.28854	1.36813	1.21703	0.196268
68	HC_68	89	203.5	0.437346	1.42886	1.40746	1.44929	1.81566	1.89241	1.74661	0.208331	1.57582	1.54347	1.60661	1.06048	1.01562	1.09685	1.86245	1.95453	1.77096	1.78801	1.84986	1.74094	1.74653	1.78034	1.71066	1.02634	1.09473	0.96625	0.208331
69	HC_69	52	247.9	0.209762	1.35077	1.37475	1.32977	1.7057	1.71501	1.69707	0.203658	1.48483	1.51094	1.46182	0.676657	0.725702	0.634965	1.80359	1.84748	1.75933	1.63838	1.65316	1.62554	1.69806	1.6663	1.72744	1.08918	1.03116	1.12894	0.203658
70	HC_70	51	170.2	0.299647	1.52453	1.42491	1.618	1.98633	2.0328	1.94093	0.227529	1.67014	1.55294	1.7818	1.25405	1.14533	1.34917	1.92988	1.97006	1.8892	2.07313	2.14198	2.00747	1.81671	1.80657	1.82653	1.38325	1.47125	1.31172	0.227529
71	HC_71	57	247.9	0.229931	1.38369	1.26484	1.48007	1.86703	1.94523	1.78737	0.267152	1.56861	1.42205	1.70163	0.920247	0.670813	1.07867	1.86878	2.00843	1.70205	1.8255	1.97678	1.70087	1.75679	1.72583	1.78594	1.416	1.41801	1.41327	0.267152

## Sheet: HC_MR
		BW	DOSE	SUV_factor	B_CAUD	R_CAUD	L_CAUD	B_PUT	R_PUT	L_PUT	CBLL	B_ANT_CAUD	R_ANT_CAUD	L_ANT_CAUD	B_POST_CAUD	R_POST_CAUD	L_POST_CAUD	B_ANT_PUT	R_ANT_PUT	L_ANT_PUT	B_POST_PUT	R_POST_PUT	L_POST_PUT	B_VENT_STR	R_VENT_STR	L_VENT_STR	B_VENT_PUT	R_VENT_PUT	L_VENT_PUT	CBLL
1	HC_01	53	242.2	0.218827	1.90437	1.81615	1.98741	2.05569	2.07994	2.03211	0.251473	1.97921	1.89163	2.06536	1.56484	1.36148	1.70148	2.35126	2.36446	2.33477	2.07636	2.17997	1.98656	1.82246	1.71124	1.92512	0.805065	0.822302	0.780441	0.251473
2	HC_02	63	233.1	0.27027	1.82913	1.64637	2.00117	2.19945	2.22142	2.17808	0.237993	1.90024	1.67042	2.12633	1.53115	1.31363	1.67731	2.43135	2.43383	2.42826	2.20847	2.26794	2.15692	1.94926	1.88906	2.00483	1.0039	0.998664	1.01137	0.237993
3	HC_03	76	272.2	0.279206	1.19467	1.19472	1.19462	1.3998	1.38128	1.41781	0.137091	1.25198	1.23228	1.27136	0.809136	0.821627	0.800744	1.59839	1.55485	1.6528	1.35748	1.39498	1.32499	1.30124	1.22094	1.37537	0.761997	0.775977	0.742027	0.137091
4	HC_04	62	218.3	0.284013	2.1014	2.03051	2.16814	2.16982	2.20019	2.14029	0.221709	2.19311	2.07694	2.30739	1.57417	1.53713	1.59905	2.47007	2.48825	2.44734	2.16084	2.2763	2.06078	2.02863	1.9212	2.12779	0.949418	1.03133	0.832402	0.221709
5	HC_05	72	170.2	0.423032	1.23085	1.17859	1.28005	1.43182	1.38655	1.47584	0.208466	1.23559	1.16782	1.30225	0.951496	0.853615	1.01726	1.61463	1.5822	1.65518	1.47301	1.4383	1.5031	1.28662	1.20473	1.3622	0.540509	0.586535	0.474758	0.208466
6	HC_06	68	192.4	0.35343	1.44844	1.37682	1.51585	1.5556	1.50765	1.60223	0.166541	1.56815	1.4532	1.68125	0.954635	0.872519	1.00981	1.79708	1.7343	1.87556	1.54887	1.54915	1.54862	1.39461	1.29405	1.48743	0.681191	0.63124	0.75255	0.166541
7	HC_07	80	203.5	0.39312	1.25388	1.23269	1.27382	1.51736	1.5079	1.52656	0.144632	1.30991	1.28999	1.32951	0.856428	0.892671	0.832077	1.79369	1.79929	1.7867	1.53153	1.52822	1.5344	1.28522	1.18114	1.3813	0.715054	0.697847	0.739636	0.144632
8	HC_08	72	214.6	0.335508	1.21252	1.17612	1.24678	1.26791	1.26328	1.27241	0.148804	1.31069	1.24484	1.37548	0.889064	0.888102	0.889711	1.43114	1.43992	1.42017	1.30107	1.29675	1.30481	1.10577	1.06775	1.14086	0.606195	0.557144	0.676267	0.148804
9	HC_09	70	244.2	0.28665	1.63283	1.71244	1.55789	1.83946	1.92794	1.75342	0.229861	1.66398	1.71574	1.61307	1.233	1.30677	1.18343	2.14356	2.18796	2.08806	1.75721	1.89868	1.63461	1.74132	1.78585	1.70021	0.923426	0.94092	0.898434	0.229861
10	HC_10	55	203.5	0.27027	1.95878	1.94299	1.97365	2.18634	2.21273	2.16068	0.236502	2.02946	1.99383	2.06452	1.42219	1.41384	1.42781	2.43143	2.46175	2.39354	2.18989	2.22562	2.15893	2.03253	1.99841	2.06403	1.29801	1.20942	1.42458	0.236502
11	HC_11	50	207.2	0.241313	2.30859	2.29226	2.32397	2.79953	2.76919	2.82903	0.265376	2.52679	2.45634	2.5961	1.54085	1.62862	1.48189	3.21642	3.19254	3.24628	2.75789	2.74925	2.76538	2.42483	2.30814	2.53254	1.18841	1.07518	1.35016	0.265376
12	HC_12	56	170.2	0.329025	2.0475	1.96889	2.12151	2.13942	2.08607	2.19129	0.26249	2.2067	2.10755	2.30424	1.50472	1.47255	1.52633	2.45631	2.41639	2.5062	2.1257	2.13941	2.11381	1.91782	1.71385	2.10611	0.982822	0.991332	0.970666	0.26249
13	HC_13	64	170.2	0.376028	1.60337	1.61286	1.59444	1.89585	1.84503	1.94526	0.243927	1.69039	1.68143	1.6992	1.08497	1.06179	1.10055	2.20178	2.1699	2.24164	1.91873	1.89473	1.93953	1.64206	1.52672	1.74853	0.707668	0.718808	0.691754	0.243927
14	HC_14	54	207.2	0.260618	1.65399	1.55735	1.74497	1.86239	1.85509	1.86948	0.228979	1.73748	1.58051	1.8919	1.15487	1.0715	1.21089	2.15878	2.13797	2.18479	1.86369	1.90178	1.83068	1.66246	1.58559	1.73342	0.749142	0.748753	0.749698	0.228979
15	HC_15	70	236.8	0.295608	1.20371	1.1831	1.22311	1.41963	1.40057	1.43815	0.234364	1.24816	1.21401	1.28177	0.913861	0.909486	0.9168	1.57411	1.56021	1.59149	1.41555	1.39518	1.4332	1.29703	1.25221	1.33839	0.759273	0.684719	0.865778	0.234364
16	HC_16	75	214.6	0.349487	2.18043	2.21029	2.15233	2.54824	2.52044	2.57526	0.245646	2.24625	2.22748	2.26472	1.46886	1.58498	1.39085	2.95785	2.90734	3.021	2.41611	2.36201	2.46299	2.44551	2.43083	2.45906	1.12357	1.0363	1.24824	0.245646
17	HC_17	84	218.3	0.384792	1.3285	1.24421	1.40785	1.5034	1.53841	1.46935	0.140968	1.3777	1.26014	1.49335	0.960182	0.926299	0.982948	1.71497	1.74458	1.67795	1.49065	1.55041	1.43885	1.37723	1.32907	1.42168	0.794236	0.761712	0.840697	0.140968
18	HC_18	63	255.3	0.246769	1.63799	1.52638	1.74305	1.90782	1.83412	1.97948	0.224768	1.71624	1.54374	1.88595	1.22875	1.11594	1.30454	2.21819	2.16054	2.29025	1.9316	1.82911	2.02043	1.63285	1.56424	1.69619	0.749276	0.720159	0.79087	0.224768
19	HC_19	60	199.8	0.3003	1.2583	1.26002	1.25668	1.51904	1.53233	1.50611	0.197359	1.33299	1.29375	1.37159	0.911329	0.989699	0.858674	1.6717	1.65075	1.6979	1.46131	1.53074	1.40113	1.43428	1.40078	1.4652	0.767383	0.723878	0.829534	0.197359
20	HC_20	90	240.5	0.37422	2.1972	2.21175	2.1835	2.57896	2.54621	2.61081	0.248585	2.29653	2.28505	2.30782	1.5983	1.78835	1.47061	2.94817	2.93461	2.96512	2.5431	2.57672	2.51395	2.33078	2.13057	2.51559	1.17931	1.17575	1.18439	0.248585
21	HC_21	53	259	0.204633	1.31047	1.23376	1.38267	1.63279	1.64173	1.62411	0.199108	1.34469	1.22388	1.46355	0.902687	0.82439	0.955294	1.85418	1.90293	1.79324	1.65042	1.64713	1.65328	1.46008	1.41411	1.50252	0.536717	0.522396	0.557176	0.199108
22	HC_22	53	229.4	0.231037	1.26186	1.24538	1.27736	1.41778	1.40854	1.42676	0.148821	1.33254	1.29939	1.36515	0.918609	0.93365	0.908503	1.61574	1.60551	1.62852	1.41424	1.4734	1.36297	1.27597	1.16347	1.37981	0.585656	0.519604	0.680017	0.148821
23	HC_23	59	214.6	0.27493	1.40534	1.35045	1.45701	1.63013	1.65304	1.60785	0.19927	1.42649	1.33412	1.51737	0.988256	0.973904	0.997899	1.94312	1.95401	1.92952	1.58928	1.65946	1.52847	1.48898	1.40922	1.5626	0.67416	0.779772	0.523286	0.19927
24	HC_24	76	203.5	0.373464	1.41712	1.42049	1.41395	1.67557	1.65997	1.69073	0.185943	1.49086	1.46959	1.51178	0.997293	1.00124	0.994642	1.93064	1.92163	1.94191	1.62575	1.62234	1.62872	1.53118	1.46723	1.59021	0.695494	0.791051	0.558984	0.185943
25	HC_25	58	218.3	0.265689	1.06499	1.0597	1.06998	1.09754	1.07876	1.1158	0.125651	1.13266	1.1081	1.15682	0.737888	0.756998	0.725049	1.27757	1.25755	1.30259	1.10396	1.09689	1.11009	0.990137	0.944523	1.03224	0.431877	0.400506	0.476694	0.125651
26	HC_26	55	203.5	0.27027	1.16011	1.16152	1.15878	1.42054	1.41809	1.42291	0.143221	1.23922	1.21886	1.25925	0.823942	0.830635	0.819445	1.63264	1.61411	1.65579	1.39071	1.39845	1.384	1.25579	1.23255	1.27724	0.512685	0.545419	0.465923	0.143221
27	HC_27	66	240.5	0.274428	2.05582	2.02673	2.08321	2.14801	2.13884	2.15692	0.255221	2.13277	2.06299	2.20143	1.53417	1.6014	1.48901	2.41102	2.35275	2.48385	2.0728	2.14738	2.00815	2.10824	2.01297	2.19618	1.10984	1.05292	1.19115	0.255221
28	HC_28	75	225.7	0.3323	1.65683	1.59548	1.71458	2.06738	2.0444	2.08972	0.218526	1.71722	1.6035	1.8291	1.0756	1.04993	1.09284	2.36134	2.35821	2.36527	2.03224	1.9811	2.07656	1.89027	1.83382	1.94236	0.959455	1.06109	0.814261	0.218526
29	HC_29	67	210.9	0.317686	1.99158	1.95097	2.02981	2.20498	2.26195	2.14959	0.214353	2.10813	2.04797	2.16731	1.25471	1.18961	1.29845	2.47423	2.47983	2.46723	2.22826	2.36978	2.10561	2.02397	1.95462	2.08799	1.3665	1.50535	1.16813	0.214353
30	HC_30	51	203.5	0.250614	1.97174	1.91599	2.02423	2.00728	1.99826	2.01606	0.230709	2.11832	2.02537	2.20977	1.42776	1.38824	1.4543	2.31874	2.28278	2.36369	1.95502	2.01147	1.90609	1.86166	1.76378	1.95201	0.909092	0.876495	0.955658	0.230709
31	HC_31	52	166.5	0.312312	1.53697	1.6149	1.46361	1.75823	1.79078	1.72659	0.245842	1.61773	1.66492	1.5713	1.06887	1.24315	0.951774	2.00043	2.01238	1.9855	1.70261	1.77136	1.64302	1.63984	1.62414	1.65433	0.999525	0.964339	1.04979	0.245842
32	HC_32	58	166.5	0.348348	1.56291	1.56378	1.56209	1.76701	1.76949	1.76459	0.188607	1.63795	1.60552	1.66985	1.22394	1.29566	1.17574	2.06923	2.07811	2.05813	1.73837	1.76942	1.71145	1.556	1.48142	1.62485	0.737888	0.786263	0.668781	0.188607
33	HC_33	56	210.9	0.265529	1.08269	1.11106	1.05598	1.30991	1.29633	1.32311	0.158592	1.17164	1.1677	1.17552	0.767166	0.866265	0.700585	1.50473	1.50032	1.51025	1.16847	1.15442	1.18066	1.27507	1.2372	1.31002	0.500941	0.496562	0.507196	0.158592
34	HC_34	68	244.2	0.27846	1.71409	1.66822	1.75726	1.89127	1.84415	1.93709	0.179281	1.89685	1.82297	1.96953	1.07218	1.02381	1.10467	2.16289	2.1258	2.20925	1.87761	1.83084	1.91814	1.68069	1.58511	1.76891	0.808291	0.807287	0.809724	0.179281
35	HC_35	55	188.7	0.291468	1.54018	1.51918	1.55994	1.53971	1.58894	1.49185	0.179705	1.66645	1.59775	1.73404	1.05256	1.06071	1.04708	1.81915	1.86034	1.76767	1.41551	1.51572	1.32866	1.50551	1.46563	1.54233	0.679219	0.717556	0.624451	0.179705
36	HC_36	62	173.9	0.356527	1.64976	1.7683	1.53817	1.9527	1.92651	1.97817	0.252035	1.77144	1.88842	1.65635	1.05474	1.17767	0.972151	2.30383	2.29098	2.31989	1.81025	1.79166	1.82636	1.82441	1.75097	1.8922	0.926381	0.860823	1.02003	0.252035
37	HC_37	54	218.3	0.247366	1.91142	1.88742	1.93401	1.8731	1.89608	1.85075	0.166764	2.08391	2.02023	2.14656	1.25913	1.25903	1.2592	2.20517	2.2129	2.1955	1.80681	1.86086	1.75996	1.76062	1.71685	1.80101	0.671522	0.652729	0.698371	0.166764
38	HC_38	68	259	0.262548	1.10104	0.992283	1.20343	1.44908	1.53157	1.36888	0.158788	1.13763	1.00168	1.27137	0.806108	0.835723	0.786211	1.63514	1.6903	1.5662	1.38354	1.51306	1.27129	1.34436	1.28728	1.39704	0.597996	0.641942	0.535215	0.158788
39	HC_39	68	162.8	0.41769	1.64159	1.61794	1.66386	1.63423	1.60605	1.66163	0.188988	1.76642	1.72666	1.80553	1.15524	1.11858	1.17988	1.9175	1.90393	1.93447	1.63354	1.61934	1.64585	1.46817	1.38132	1.54833	0.634776	0.572616	0.723576	0.188988
40	HC_40	55	225.7	0.243686	1.88576	1.83325	1.93519	1.95741	1.92798	1.98601	0.236395	1.97757	1.84184	2.11109	1.39711	1.55356	1.29199	2.3289	2.28611	2.38239	1.86215	1.8833	1.84381	1.83221	1.72512	1.93106	0.965094	0.802418	1.19749	0.236395
41	HC_41	68	196.1	0.346762	1.97926	1.89906	2.05474	2.32258	2.32837	2.31696	0.310064	2.02977	1.92176	2.13603	1.63305	1.56421	1.67931	2.66572	2.71283	2.60683	2.29812	2.25206	2.33805	2.06684	2.03084	2.10007	1.01644	0.915257	1.161	0.310064
42	HC_42	72	240.5	0.299376	2.00064	2.0601	1.94466	2.18376	2.19799	2.16993	0.257649	2.13757	2.15747	2.11799	1.35363	1.48181	1.26751	2.49805	2.46837	2.53515	2.1277	2.19449	2.06981	2.02254	1.98397	2.05815	1.2704	1.35462	1.15008	0.257649
43	HC_43	57	166.5	0.342342	2.14858	2.09244	2.20144	2.39248	2.38797	2.39688	0.241566	2.24716	2.18377	2.30953	1.44368	1.24663	1.57607	2.75167	2.73959	2.76677	2.27223	2.31493	2.23523	2.31781	2.20173	2.42497	1.10341	1.27016	0.865194	0.241566
44	HC_44	65	259	0.250965	1.00754	1.02173	0.994181	1.04568	0.998506	1.09154	0.134515	1.07366	1.07942	1.06799	0.678257	0.739928	0.636823	1.1677	1.1281	1.2172	0.968032	0.942343	0.990296	1.0792	0.991326	1.16032	0.399486	0.33033	0.498279	0.134515
45	HC_45	53	229.4	0.231037	1.61186	1.53021	1.68871	1.74891	1.69668	1.7997	0.19417	1.69181	1.58187	1.79997	1.30865	1.20684	1.37704	2.01233	1.95149	2.08839	1.75977	1.73885	1.77789	1.53637	1.43243	1.63232	0.626339	0.683916	0.544087	0.19417
46	HC_46	51	233.1	0.21879	1.34009	1.2808	1.39592	1.39017	1.3821	1.39801	0.156998	1.41893	1.33314	1.50333	1.10157	0.975164	1.1865	1.6326	1.59244	1.68281	1.37375	1.42738	1.32727	1.21973	1.15488	1.27959	0.63149	0.726493	0.495772	0.156998
47	HC_47	58	148	0.391892	1.89915	1.83225	1.96213	2.08725	2.07615	2.09804	0.228586	2.01315	1.89977	2.12469	1.51178	1.53483	1.4963	2.47006	2.47928	2.45853	2.02107	2.02858	2.01455	1.85071	1.74216	1.95091	0.676913	0.65146	0.713275	0.228586
48	HC_48	48	140.6	0.341394	1.97349	1.96748	1.97915	2.15086	2.15439	2.14741	0.221474	2.10422	2.06341	2.14436	1.4624	1.5503	1.40334	2.52249	2.51632	2.53019	2.20319	2.22882	2.18097	1.80743	1.74651	1.86365	0.866127	0.743793	1.04089	0.221474
49	HC_49	69	222	0.310811	1.60379	1.53302	1.67041	1.80261	1.85352	1.75311	0.221241	1.72224	1.62557	1.81734	1.0968	0.937816	1.20362	2.06408	2.09921	2.02016	1.84806	1.93448	1.77317	1.54776	1.51946	1.57389	0.801864	0.934897	0.611816	0.221241
50	HC_50	68	233.1	0.29172	2.25678	2.32627	2.19136	2.51443	2.50013	2.52834	0.375642	2.44073	2.45461	2.42707	1.20949	1.29538	1.15179	2.8931	2.88633	2.90157	2.30513	2.30329	2.30673	2.53359	2.48183	2.58136	1.21846	1.08673	1.40666	0.375642
51	HC_51	55	185	0.297297	0.668583	0.678181	0.659548	0.750282	0.709916	0.78953	0.118279	0.694808	0.690322	0.699222	0.437972	0.484849	0.406477	0.858443	0.821367	0.904787	0.702261	0.660633	0.738339	0.74546	0.69974	0.787664	0.395182	0.366683	0.435897	0.118279
52	HC_52	61	203.5	0.299754	2.05985	2.11549	2.00747	2.32316	2.29216	2.35331	0.264797	2.18282	2.1827	2.18293	1.40532	1.55765	1.30298	2.65182	2.61781	2.69434	2.28845	2.30272	2.27607	2.13683	2.05854	2.2091	0.95064	0.800098	1.1657	0.264797
53	HC_53	57	222	0.256757	1.73284	1.68199	1.7807	1.83265	1.9633	1.70561	0.191621	1.79586	1.73308	1.85762	1.48289	1.49536	1.47452	2.17493	2.3021	2.01597	1.91847	2.09361	1.76669	1.49126	1.4692	1.51163	0.578006	0.62896	0.505213	0.191621
54	HC_54	56	288.6	0.19404	1.75271	1.71207	1.79097	2.04046	2.06759	2.01409	0.198876	1.83412	1.7664	1.90075	1.32114	1.36406	1.2923	2.2931	2.29405	2.29191	2.13864	2.21276	2.0744	1.73261	1.67317	1.78748	0.751902	0.718598	0.799479	0.198876
55	HC_55	75	181.3	0.413679	1.39877	1.38761	1.40928	1.68833	1.642	1.73339	0.190472	1.4485	1.40673	1.4896	0.97808	0.951893	0.995674	1.93098	1.87002	2.0072	1.6122	1.58257	1.63788	1.60133	1.54216	1.65595	0.616947	0.618846	0.614234	0.190472
56	HC_56	65	203.5	0.31941	1.54058	1.53455	1.54626	1.60417	1.59354	1.61451	0.255487	1.63323	1.61693	1.64927	1.21426	1.21221	1.21564	1.81829	1.76764	1.8816	1.51206	1.57272	1.45949	1.54577	1.46871	1.61689	0.91155	0.796027	1.07658	0.255487
57	HC_57	48	236.8	0.202703	1.07419	1.22831	0.929099	1.33863	1.3009	1.3753	0.191123	1.11976	1.27409	0.967932	0.647976	0.817564	0.534035	1.49946	1.43949	1.57442	1.22684	1.19484	1.25458	1.35448	1.35028	1.35835	0.656628	0.592721	0.747923	0.191123
58	HC_58	56	199.8	0.28028	1.96255	1.89338	2.02766	2.29802	2.31997	2.27667	0.229035	2.05923	1.91703	2.19912	1.30752	1.32266	1.29735	2.78925	2.85407	2.70823	2.22692	2.23081	2.22355	2.02744	1.95723	2.09224	0.809217	0.801772	0.819854	0.229035
59	HC_59	60	247.9	0.242033	1.41985	1.44049	1.40042	1.86927	1.87358	1.86508	0.213838	1.425	1.41852	1.43138	0.989944	1.01443	0.973493	2.17482	2.1915	2.15397	1.79988	1.75868	1.83559	1.71409	1.72069	1.70799	0.876225	0.921811	0.811102	0.213838
60	HC_60	62	207.2	0.299228	1.81824	1.83173	1.80554	1.83635	1.88647	1.78762	0.214977	2.00411	2.0093	1.999	1.11298	1.12507	1.10486	2.1868	2.18858	2.18456	1.67301	1.80163	1.56154	1.791	1.71606	1.86018	0.860676	0.929081	0.762953	0.214977
61	HC_61	73	259	0.281853	1.68613	1.56824	1.7971	1.83653	1.81715	1.85536	0.173127	1.77494	1.628	1.9195	1.28105	1.13237	1.38094	2.10087	2.05379	2.15971	1.78256	1.81832	1.75156	1.70875	1.60636	1.80327	0.783198	0.75947	0.817095	0.173127
62	HC_62	53	173.9	0.304773	2.07587	2.00815	2.13961	2.3581	2.34321	2.37258	0.274322	2.17895	2.06476	2.29128	1.44418	1.42908	1.45433	2.68525	2.68153	2.6899	2.28372	2.30072	2.26898	2.21652	2.10259	2.32168	1.15549	1.06666	1.28239	0.274322
63	HC_63	58	203.5	0.285012	2.18055	2.1478	2.21137	2.2633	2.33591	2.19271	0.265185	2.31657	2.25244	2.37966	1.66214	1.76782	1.59113	2.61256	2.61831	2.60537	2.2138	2.38701	2.06368	2.07531	1.99663	2.14794	1.07931	1.1713	0.947896	0.265185
64	HC_64	80	203.5	0.39312	1.83288	1.83702	1.82899	2.22824	2.25669	2.20058	0.224037	1.93073	1.92002	1.94128	1.23956	1.32671	1.18101	2.4734	2.50651	2.43201	2.23871	2.27444	2.20774	2.02072	1.9608	2.07604	0.919109	0.987477	0.821441	0.224037
65	HC_65	60	159.1	0.377121	1.70342	1.75438	1.65545	2.03225	2.1068	1.95976	0.241203	1.84137	1.84229	1.84046	1.22491	1.269	1.1953	2.31699	2.38175	2.23604	2.14468	2.17407	2.11922	1.62001	1.73985	1.50939	0.896588	0.957881	0.809026	0.241203
66	HC_66	60	199.8	0.3003	2.3681	2.265	2.46515	2.55283	2.55662	2.54914	0.27607	2.51054	2.35252	2.66599	1.79855	1.50823	1.99361	3.0577	3.01491	3.11119	2.46322	2.49542	2.43531	2.27472	2.26188	2.28657	0.997558	1.05917	0.909536	0.27607
67	HC_67	62	207.2	0.299228	1.61546	1.61318	1.6176	1.90715	2.00283	1.81413	0.202295	1.65596	1.61844	1.69286	1.20157	1.29789	1.13685	2.17238	2.21242	2.12233	1.92469	2.0965	1.77579	1.70403	1.69252	1.71465	0.817969	0.965391	0.607367	0.202295
68	HC_68	89	203.5	0.437346	1.65885	1.66768	1.65053	1.7164	1.69529	1.73692	0.209749	1.78428	1.77839	1.79008	1.15034	1.09999	1.18416	2.11989	2.10535	2.13807	1.5686	1.5565	1.57908	1.60135	1.52805	1.66901	0.722695	0.690631	0.768502	0.209749
69	HC_69	52	247.9	0.209762	1.44922	1.42743	1.46973	1.61291	1.55945	1.66489	0.210274	1.55456	1.50384	1.60445	0.842958	0.851057	0.837516	1.89577	1.85972	1.94084	1.57557	1.51269	1.63007	1.47957	1.39119	1.56115	0.752428	0.637987	0.915914	0.210274
70	HC_70	51	170.2	0.299647	1.82499	1.79852	1.84991	2.0163	2.02802	2.00491	0.236427	1.95101	1.90631	1.99499	1.45811	1.44232	1.46871	2.31885	2.33154	2.30298	1.96537	1.96887	1.96234	1.808	1.77313	1.8402	0.639079	0.710579	0.536937	0.236427
71	HC_71	57	247.9	0.229931	1.69909	1.6373	1.75727	1.94879	1.95566	1.94211	0.283396	1.81415	1.72075	1.90604	1.30152	1.22926	1.35008	2.24937	2.28212	2.20842	1.90492	1.94164	1.87311	1.72461	1.63164	1.81043	0.793981	0.709983	0.913979	0.283396

## Sheet: HC_ssCT
		BW	DOSE	SUV_factor	B_CAUD	R_CAUD	L_CAUD	B_PUT	R_PUT	L_PUT	CBLL	B_ANT_CAUD	R_ANT_CAUD	L_ANT_CAUD	B_POST_CAUD	R_POST_CAUD	L_POST_CAUD	B_ANT_PUT	R_ANT_PUT	L_ANT_PUT	B_POST_PUT	R_POST_PUT	L_POST_PUT	B_VENT_STR	R_VENT_STR	L_VENT_STR	B_VENT_PUT	R_VENT_PUT	L_VENT_PUT	CBLL
1	HC_01	53	242.2	0.218827	2.03461	1.95986	2.10497	1.95496	1.89203	2.01615	0.248148	2.1144	2.03311	2.19436	1.86606	1.70549	1.97395	2.22864	2.14942	2.32767	2.04335	2.10475	1.99013	1.67783	1.48489	1.85592	0.868416	0.891795	0.835018	0.248148
2	HC_02	63	233.1	0.27027	1.93828	1.84799	2.02326	2.21795	2.19742	2.23791	0.240546	2.07235	1.9683	2.17471	1.70629	1.63965	1.75106	2.35484	2.29951	2.42401	2.33141	2.43351	2.24292	1.86001	1.68863	2.01822	1.40518	1.48647	1.28906	0.240546
3	HC_03	76	272.2	0.279206	1.18247	1.19838	1.16749	1.23498	1.15518	1.31257	0.137519	1.25192	1.23429	1.26926	0.878961	0.840659	0.904695	1.39705	1.31065	1.50505	1.09736	1.07843	1.11376	1.28051	1.18181	1.37162	0.74738	0.690584	0.828516	0.137519
4	HC_04	62	218.3	0.284013	2.34678	2.32994	2.36264	2.36607	2.35505	2.37679	0.221796	2.49691	2.4733	2.52014	1.79443	1.7498	1.82441	2.53087	2.49611	2.57432	2.40543	2.48445	2.33695	2.23114	2.11095	2.34209	1.50093	1.55225	1.42761	0.221796
5	HC_05	72	170.2	0.423032	1.44447	1.39337	1.49257	1.53497	1.52282	1.54677	0.206686	1.49692	1.43607	1.55679	1.19713	1.10636	1.25812	1.72467	1.71209	1.74038	1.53251	1.55121	1.51631	1.41155	1.33418	1.48297	0.678371	0.776108	0.538745	0.206686
6	HC_06	68	192.4	0.35343	1.5266	1.46906	1.58076	1.62507	1.56918	1.67941	0.169441	1.68489	1.59247	1.7758	1.06722	0.989363	1.11953	1.8387	1.77632	1.91668	1.63659	1.64178	1.6321	1.41769	1.29057	1.53502	0.837284	0.822998	0.857693	0.169441
7	HC_07	80	203.5	0.39312	1.4531	1.42302	1.48141	1.60103	1.55502	1.64577	0.146145	1.58513	1.53504	1.6344	1.09785	1.04242	1.13509	1.89567	1.87898	1.91652	1.5248	1.42844	1.60832	1.40029	1.35548	1.44165	0.933064	0.860585	1.03661	0.146145
8	HC_08	72	214.6	0.335508	1.27415	1.26451	1.28323	1.31391	1.32645	1.30171	0.146206	1.39161	1.35916	1.42353	0.960122	0.965567	0.956464	1.45245	1.4746	1.42477	1.36423	1.40163	1.33181	1.13641	1.09505	1.17458	0.647935	0.673659	0.611185	0.146206
9	HC_09	70	244.2	0.28665	1.6738	1.7733	1.58013	1.74169	1.93284	1.55583	0.229035	1.75017	1.82668	1.6749	1.31801	1.38981	1.26977	2.0663	2.18705	1.91535	1.57249	1.89371	1.2941	1.70552	1.76993	1.64607	0.980196	0.963164	1.00453	0.229035
10	HC_10	55	203.5	0.27027	2.0904	2.10227	2.07923	2.15968	2.22541	2.09577	0.239515	2.1962	2.19516	2.19723	1.58734	1.628	1.56001	2.45093	2.45829	2.44174	2.11421	2.2719	1.97755	2.01999	1.96621	2.06964	1.50692	1.58632	1.39349	0.239515
11	HC_11	50	207.2	0.241313	2.27106	2.31727	2.22756	2.99252	3.04649	2.94004	0.260576	2.47167	2.47395	2.46942	1.55251	1.73318	1.43112	3.12114	3.24848	2.96197	2.9936	3.06739	2.92965	2.70463	2.6232	2.77981	2.01512	1.81743	2.29754	0.260576
12	HC_12	56	170.2	0.329025	2.28127	2.25921	2.30203	2.32599	2.35177	2.30093	0.263699	2.45194	2.4197	2.48366	1.79496	1.86945	1.74492	2.52486	2.51102	2.54218	2.34221	2.46804	2.23316	2.14042	2.00879	2.26194	1.49439	1.71376	1.18101	0.263699
13	HC_13	64	170.2	0.376028	1.59468	1.69773	1.49767	2.04989	2.10492	1.9964	0.244297	1.6464	1.7708	1.52402	1.13206	1.17062	1.10615	2.24151	2.28737	2.18417	2.06333	2.14246	1.99475	1.85915	1.85208	1.86567	1.00508	1.15311	0.793611	0.244297
14	HC_14	54	207.2	0.260618	1.56403	1.49133	1.63246	1.82897	1.8506	1.80794	0.223358	1.64385	1.47178	1.81312	1.13393	1.17739	1.10474	2.12338	2.10373	2.14795	1.79258	1.92546	1.67741	1.63398	1.55038	1.71114	0.812899	0.898371	0.690796	0.223358
15	HC_15	70	236.8	0.295608	1.25013	1.23189	1.26729	1.48554	1.46764	1.50294	0.236601	1.30462	1.26783	1.34082	0.979441	0.977973	0.980426	1.5995	1.58217	1.62117	1.46017	1.44523	1.47313	1.39959	1.3641	1.43236	0.794441	0.750422	0.857324	0.236601
16	HC_16	75	214.6	0.349487	2.21096	2.28917	2.13732	2.34095	2.47352	2.21205	0.249611	2.3468	2.39177	2.30255	1.40622	1.59297	1.28074	2.72841	2.80786	2.6291	2.07532	2.34069	1.84533	2.42708	2.37261	2.47735	1.22889	1.14272	1.35199	0.249611
17	HC_17	84	218.3	0.384792	1.51907	1.36713	1.6621	1.54984	1.47592	1.6217	0.138692	1.57827	1.40477	1.74895	1.323	1.12814	1.45393	1.72925	1.68192	1.78841	1.62656	1.54547	1.69685	1.32707	1.2136	1.43182	1.07402	0.986086	1.19964	0.138692
18	HC_18	63	255.3	0.246769	1.74468	1.66979	1.81518	1.98456	1.91274	2.05439	0.225245	1.87434	1.73597	2.01047	1.2966	1.24242	1.33299	2.24415	2.17337	2.33262	2.03298	1.96913	2.08833	1.68608	1.60804	1.75812	0.999578	0.945451	1.0769	0.225245
19	HC_19	60	199.8	0.3003	1.24618	1.24754	1.2449	1.47448	1.43227	1.51551	0.198991	1.34916	1.29629	1.40118	0.969731	1.0153	0.939117	1.59847	1.53688	1.67547	1.41595	1.45323	1.38364	1.36634	1.28642	1.4401	0.952239	0.799509	1.17042	0.198991
20	HC_20	90	240.5	0.37422	2.28289	2.31633	2.25142	2.50198	2.36218	2.63792	0.252236	2.47941	2.60039	2.3604	1.79631	1.88556	1.73635	2.81028	2.71777	2.92593	2.65597	2.63609	2.6732	2.00691	1.59041	2.39137	1.31685	1.25675	1.40271	0.252236
21	HC_21	53	259	0.204633	1.46308	1.44526	1.47985	1.73266	1.73559	1.72982	0.197075	1.53881	1.47226	1.60429	1.05215	1.11749	1.00824	1.86405	1.89041	1.83109	1.76998	1.77976	1.76151	1.5725	1.52335	1.61787	0.995553	1.12234	0.814428	0.197075
22	HC_22	53	229.4	0.231037	1.26127	1.343	1.18433	1.30567	1.5372	1.08055	0.14889	1.34221	1.44038	1.24563	0.984881	1.03159	0.953501	1.4727	1.66993	1.22616	1.1886	1.58318	0.846628	1.30887	1.30642	1.31113	0.794216	0.861847	0.6976	0.14889
23	HC_23	59	214.6	0.27493	1.74257	1.73367	1.75095	1.89873	1.92044	1.87763	0.201069	1.83765	1.79129	1.88325	1.30243	1.34558	1.27343	2.13067	2.14509	2.11264	1.85186	1.89428	1.81509	1.78377	1.74775	1.81703	1.01477	1.14454	0.829379	0.201069
24	HC_24	76	203.5	0.373464	1.44533	1.46836	1.42366	1.78193	1.75991	1.80334	0.186928	1.52975	1.52149	1.53787	1.11402	1.12489	1.10671	1.95883	1.96115	1.95594	1.7242	1.71183	1.73492	1.64787	1.59529	1.69641	0.828784	0.883419	0.750733	0.186928
25	HC_25	58	218.3	0.265689	1.10959	1.11776	1.10189	1.13935	1.17335	1.10629	0.12704	1.18139	1.17134	1.19128	0.804344	0.821675	0.792699	1.33325	1.36486	1.29375	1.03422	1.10697	0.971167	1.13137	1.09935	1.16092	0.580045	0.486345	0.713901	0.12704
26	HC_26	55	203.5	0.27027	1.20476	1.20346	1.20598	1.49792	1.4854	1.51009	0.135315	1.30451	1.2714	1.33709	0.893488	0.90411	0.886351	1.67143	1.66454	1.68004	1.47855	1.45685	1.49736	1.31229	1.29647	1.32689	0.649726	0.643844	0.658129	0.135315
27	HC_27	66	240.5	0.274428	2.07424	2.01383	2.1311	2.14618	2.1452	2.14714	0.255919	2.19889	2.08386	2.31206	1.59615	1.66191	1.55197	2.34781	2.29896	2.40887	1.99665	2.078	1.92615	2.17859	2.08559	2.26443	1.29794	1.31249	1.27715	0.255919
28	HC_28	75	225.7	0.3323	1.74448	1.6974	1.7888	2.03995	1.92485	2.15185	0.219948	1.85799	1.76776	1.94677	1.17777	1.12969	1.21007	2.21747	2.07625	2.39399	2.12579	2.02461	2.21348	1.78535	1.67815	1.8843	1.33577	1.55138	1.02775	0.219948
29	HC_29	67	210.9	0.317686	2.08636	2.00428	2.16362	2.02777	2.0127	2.04242	0.218109	2.25818	2.23471	2.28127	1.40723	1.11679	1.60238	2.39161	2.32634	2.4732	1.97628	2.05522	1.90787	1.85968	1.66825	2.03639	1.44402	1.62032	1.19216	0.218109
30	HC_30	51	203.5	0.250614	2.1337	2.10468	2.16103	1.99202	1.98696	1.99694	0.233739	2.31531	2.25774	2.37194	1.66925	1.63207	1.69423	2.27348	2.23335	2.32364	1.9488	2.03432	1.87469	1.8491	1.7512	1.93948	1.16576	1.11832	1.23353	0.233739
31	HC_31	52	166.5	0.312312	1.50961	1.55568	1.46625	1.6795	1.74897	1.61196	0.249585	1.58671	1.59181	1.58169	1.12737	1.25481	1.04174	1.91458	1.92989	1.89544	1.43368	1.56604	1.31897	1.76528	1.77932	1.75233	1.15162	1.09331	1.23492	0.249585
32	HC_32	58	166.5	0.348348	1.82983	1.85158	1.80935	1.85808	1.82251	1.89266	0.182595	1.99929	2.01634	1.98251	1.51153	1.59644	1.45447	2.12963	2.07479	2.19818	1.82159	1.89335	1.75939	1.63252	1.46016	1.79163	0.989563	0.959276	1.03283	0.182595
33	HC_33	56	210.9	0.265529	1.06625	1.08848	1.04533	1.33175	1.34613	1.31776	0.158225	1.1237	1.113	1.13423	0.769792	0.862222	0.70769	1.43868	1.46704	1.40324	1.19222	1.21762	1.1702	1.37329	1.3456	1.39884	0.658046	0.683693	0.621407	0.158225
34	HC_34	68	244.2	0.27846	1.69423	1.64393	1.74159	1.94647	1.939	1.95373	0.18042	1.84026	1.75911	1.92009	1.20795	1.14271	1.25179	2.17312	2.15559	2.19503	1.88828	1.85872	1.91389	1.78535	1.7761	1.79389	0.956609	0.925193	1.00149	0.18042
35	HC_35	55	188.7	0.291468	1.65713	1.6038	1.70733	1.63749	1.62382	1.65077	0.178336	1.7974	1.71791	1.87561	1.31504	1.22351	1.37653	1.88199	1.87698	1.88825	1.58438	1.62449	1.54961	1.49507	1.3873	1.59455	0.955991	0.994865	0.900456	0.178336
36	HC_36	62	173.9	0.356527	1.39434	1.66521	1.13935	1.9608	1.80893	2.10845	0.272357	1.46262	1.74529	1.18454	0.962192	1.11529	0.859327	2.1607	2.08975	2.24939	1.75508	1.48394	1.99006	1.94663	1.94986	1.94366	0.938216	0.823056	1.10273	0.272357
37	HC_37	54	218.3	0.247366	2.00812	2.0117	2.00475	2.02123	2.03858	2.00436	0.165463	2.22686	2.18354	2.26949	1.39056	1.38965	1.39117	2.29776	2.30577	2.28775	2.02255	2.05098	1.99791	1.80335	1.80548	1.80139	0.887809	0.825545	0.976758	0.165463
38	HC_38	68	259	0.262548	1.0621	0.956212	1.16179	1.43159	1.59252	1.27512	0.157793	1.1087	0.994193	1.22136	0.85419	0.855619	0.853229	1.58087	1.72024	1.40665	1.33513	1.58301	1.1203	1.34178	1.28811	1.39131	0.759798	0.754724	0.767047	0.157793
39	HC_39	68	162.8	0.41769	1.64265	1.64025	1.64491	1.73935	1.74868	1.73029	0.190842	1.77708	1.77279	1.78131	1.2663	1.25225	1.27573	1.91126	1.92005	1.90028	1.72323	1.76513	1.68692	1.59546	1.53539	1.6509	0.990213	0.916209	1.09593	0.190842
40	HC_40	55	225.7	0.243686	2.00019	2.00661	1.99415	1.94549	2.01212	1.8807	0.234837	2.12919	2.05799	2.19925	1.54699	1.72029	1.43056	2.29845	2.31596	2.27655	1.80289	2.02296	1.61216	1.87328	1.78545	1.95434	1.16831	0.976242	1.44271	0.234837
41	HC_41	68	196.1	0.346762	2.08477	2.06998	2.09869	2.2941	2.31304	2.27569	0.298114	2.16225	2.11321	2.21049	1.74636	1.82151	1.69587	2.60765	2.71876	2.46877	2.34098	2.3033	2.37364	1.99104	1.93762	2.04035	1.13238	1.08958	1.19353	0.298114
42	HC_42	72	240.5	0.299376	1.95793	1.93255	1.98181	2.11935	2.00064	2.23477	0.258516	2.09207	1.99811	2.1845	1.40256	1.47555	1.35352	2.34371	2.21383	2.50607	2.11811	2.02671	2.19733	1.94968	1.82626	2.06361	1.29519	1.343	1.22687	0.258516
43	HC_43	57	166.5	0.342342	2.27129	2.23093	2.30928	2.35533	2.24714	2.46051	0.239545	2.3894	2.32422	2.45352	1.65695	1.59659	1.6975	2.72635	2.64867	2.82345	2.20434	2.10598	2.28958	2.29915	2.11642	2.46783	1.36029	1.45283	1.22808	0.239545
44	HC_44	65	259	0.250965	0.984782	1.02379	0.948059	1.04374	0.955289	1.12973	0.13516	1.06744	1.07504	1.05996	0.699793	0.853375	0.596605	1.12476	1.03723	1.23416	0.946915	0.864399	1.01843	1.09176	1.01372	1.1638	0.504378	0.521331	0.48016	0.13516
45	HC_45	53	229.4	0.231037	1.77779	1.73407	1.81893	1.87075	1.86878	1.87267	0.195723	1.88302	1.82582	1.93928	1.4931	1.43248	1.53382	2.08928	2.07066	2.11256	1.88285	1.93253	1.83979	1.66872	1.58503	1.74598	0.947902	1.06618	0.778937	0.195723
46	HC_46	51	233.1	0.21879	1.41355	1.3482	1.47508	1.36626	1.3852	1.34785	0.156875	1.49514	1.4074	1.58145	1.19562	1.09172	1.26542	1.62549	1.56969	1.69524	1.28622	1.42304	1.16764	1.26935	1.18357	1.34854	0.765263	0.928949	0.531425	0.156875
47	HC_47	58	148	0.391892	1.90387	1.81104	1.99126	2.09904	2.12308	2.07566	0.229423	2.02973	1.86528	2.19151	1.49802	1.54505	1.46642	2.43622	2.477	2.38524	1.99087	2.08325	1.91082	1.92961	1.79844	2.0507	0.876201	0.886269	0.861819	0.229423
48	HC_48	48	140.6	0.341394	2.2146	2.16032	2.2657	2.29207	2.36222	2.22386	0.217641	2.38149	2.28389	2.47751	1.8101	1.89128	1.75555	2.62598	2.6733	2.56684	2.28455	2.39071	2.19254	2.00385	1.96645	2.03838	1.21253	1.25823	1.14725	0.217641
49	HC_49	69	222	0.310811	1.486	1.45034	1.51957	1.59498	1.64239	1.54889	0.221306	1.6729	1.60275	1.7419	1.10132	0.968833	1.19033	1.86517	1.84083	1.89561	1.75348	1.88642	1.63827	1.12438	1.12109	1.12741	0.800873	0.960959	0.572179	0.221306
50	HC_50	68	233.1	0.29172	2.45176	2.54559	2.36344	2.57487	2.59046	2.55971	0.379641	2.70001	2.73357	2.667	1.38074	1.45664	1.32974	2.93445	2.91309	2.96114	2.35013	2.34153	2.35758	2.61202	2.68579	2.54392	1.3337	1.21784	1.49923	0.379641
51	HC_51	55	185	0.297297	0.721903	0.713641	0.72968	0.747575	0.717466	0.776849	0.112895	0.765507	0.755676	0.775178	0.4892	0.474325	0.499194	0.872658	0.821577	0.93651	0.667944	0.674541	0.662227	0.766637	0.700263	0.827904	0.38203	0.333792	0.450943	0.112895
52	HC_52	61	203.5	0.299754	2.31841	2.39981	2.24179	2.40645	2.4662	2.34835	0.262794	2.47081	2.51514	2.4272	1.69192	1.88421	1.56273	2.68178	2.66158	2.70704	2.36191	2.54057	2.20707	2.28466	2.25149	2.31528	1.25844	1.25263	1.26672	0.262794
53	HC_53	57	222	0.256757	2.08058	2.07227	2.0884	1.56605	1.60105	1.53202	0.191901	2.25539	2.28594	2.22534	1.83728	1.7431	1.90055	2.01388	1.9765	2.06059	1.41203	1.50715	1.32959	1.47512	1.42436	1.52197	0.766337	0.772124	0.758071	0.191901
54	HC_54	56	288.6	0.19404	1.92606	1.90016	1.95044	1.97526	1.98901	1.96188	0.200177	2.06128	1.99267	2.12877	1.46467	1.50615	1.4368	2.22045	2.2047	2.24015	2.0217	2.06295	1.98595	1.75843	1.74202	1.77357	0.829039	0.76819	0.915966	0.200177
55	HC_55	75	181.3	0.413679	1.35875	1.3784	1.34025	1.67481	1.66703	1.68238	0.182581	1.4381	1.4076	1.46811	0.918403	0.958809	0.891255	1.92327	1.86701	1.99361	1.61294	1.66267	1.56985	1.53596	1.50432	1.56516	0.584168	0.706832	0.408934	0.182581
56	HC_56	65	203.5	0.31941	1.46281	1.38329	1.53767	1.54867	1.67123	1.4295	0.257736	1.56076	1.46905	1.65098	1.13156	1.00016	1.21984	1.71698	1.78758	1.62873	1.34699	1.62424	1.1067	1.63803	1.56169	1.70849	0.884766	0.825229	0.969819	0.257736
57	HC_57	48	236.8	0.202703	1.06955	1.125	1.01734	1.36977	1.44057	1.30093	0.197225	1.12291	1.16715	1.07939	0.694781	0.679018	0.705371	1.51251	1.54517	1.47169	1.24674	1.36202	1.14683	1.38089	1.42369	1.34138	0.646775	0.628888	0.672329	0.197225
58	HC_58	56	199.8	0.28028	2.10105	2.00377	2.19264	2.38519	2.36349	2.40629	0.22581	2.2483	2.07634	2.41748	1.43994	1.36898	1.48762	2.81527	2.75003	2.89681	2.36891	2.41219	2.3314	2.06984	1.96988	2.16211	0.945656	1.03416	0.819229	0.22581
59	HC_59	60	247.9	0.242033	1.46019	1.40539	1.51177	1.80795	1.68344	1.929	0.216582	1.50706	1.38226	1.62983	0.984711	0.915106	1.03148	2.0573	1.91686	2.23284	1.69064	1.53278	1.82744	1.75565	1.70883	1.79886	0.856684	0.946088	0.728965	0.216582
60	HC_60	62	207.2	0.299228	1.91987	1.87694	1.96028	1.94973	1.89852	1.99952	0.209689	2.09839	2.07798	2.11847	1.35213	1.09002	1.52824	2.23355	2.17937	2.30127	1.7861	1.7197	1.84364	1.91305	1.84676	1.97424	1.19795	1.12954	1.29568	0.209689
61	HC_61	73	259	0.281853	1.81933	1.77369	1.8623	1.85984	1.8087	1.90957	0.168176	1.93111	1.88393	1.97753	1.45423	1.30018	1.55773	2.11834	2.05079	2.20276	1.78593	1.77067	1.79915	1.75671	1.66362	1.84263	0.902434	0.851714	0.974892	0.168176
62	HC_62	53	173.9	0.304773	2.21561	2.1877	2.24188	2.3275	2.25827	2.39481	0.274585	2.39495	2.35242	2.43679	1.61382	1.53254	1.66843	2.61832	2.5684	2.68072	2.32009	2.28085	2.3541	2.10395	1.96077	2.23611	1.32007	1.26845	1.39382	0.274585
63	HC_63	58	203.5	0.285012	2.32271	2.33328	2.31277	2.20283	2.39104	2.01984	0.264404	2.48259	2.47447	2.49058	1.89438	2.08831	1.76408	2.50188	2.56598	2.42175	2.14935	2.54098	1.80994	2.0681	2.00943	2.12226	1.21842	1.47649	0.849751	0.264404
64	HC_64	80	203.5	0.39312	2.02561	1.97963	2.06889	2.2835	2.22899	2.33649	0.223326	2.16308	2.07595	2.2488	1.44305	1.44275	1.44325	2.57339	2.54053	2.61446	2.25475	2.20504	2.29782	2.08963	1.98192	2.18904	0.900412	0.806897	1.03401	0.223326
65	HC_65	60	159.1	0.377121	1.68214	1.73169	1.6355	2.00457	2.10305	1.90881	0.245286	1.8171	1.80877	1.8253	1.28227	1.30788	1.26507	2.18481	2.31254	2.02516	2.13233	2.12202	2.14127	1.63524	1.83023	1.45524	1.03986	1.12517	0.917976	0.245286
66	HC_66	60	199.8	0.3003	2.52275	2.48998	2.55359	2.73771	2.79599	2.68105	0.276767	2.68727	2.57513	2.79758	2.02917	2.01352	2.03968	3.1467	3.13388	3.16273	2.69509	2.85796	2.55393	2.42464	2.40401	2.44369	1.34731	1.43976	1.21525	0.276767
67	HC_67	62	207.2	0.299228	1.79846	1.80539	1.79194	1.97424	1.9343	2.01308	0.200254	1.89295	1.89041	1.89545	1.39229	1.47355	1.33769	2.184	2.11341	2.27225	2.06981	2.10725	2.03736	1.70489	1.56748	1.83174	1.0341	1.17389	0.834401	0.200254
68	HC_68	89	203.5	0.437346	1.70389	1.73616	1.67351	1.72626	1.67883	1.77237	0.210781	1.88735	1.94639	1.82927	1.29299	1.20366	1.35301	2.08837	2.0661	2.11621	1.63477	1.52356	1.73115	1.50381	1.46837	1.53652	0.840671	0.741894	0.981783	0.210781
69	HC_69	52	247.9	0.209762	1.49311	1.46422	1.52031	1.70154	1.62975	1.77135	0.203233	1.60553	1.5671	1.64334	0.939497	0.921646	0.951491	1.92711	1.87198	1.99601	1.65762	1.60531	1.70295	1.58242	1.44251	1.71157	0.916165	0.760179	1.139	0.203233
70	HC_70	51	170.2	0.299647	1.94356	1.8992	1.98531	2.0694	2.07017	2.06865	0.236622	2.09178	2.06217	2.12091	1.68532	1.61038	1.73567	2.31177	2.31621	2.30622	2.04408	2.07433	2.01786	1.84202	1.7344	1.94136	0.87064	1.03222	0.639805	0.236622
71	HC_71	57	247.9	0.229931	1.82945	1.82761	1.83118	2.08771	2.14918	2.02795	0.281306	1.96332	1.95197	1.97448	1.36984	1.2921	1.42208	2.26373	2.33358	2.17642	2.01813	2.14121	1.91147	1.98213	1.9274	2.03264	1.11673	1.14301	1.0792	0.281306

## Sheet: HC_itCT
		BW	DOSE	SUV_factor	B_CAUD	R_CAUD	L_CAUD	B_PUT	R_PUT	L_PUT	CBLL	B_ANT_CAUD	R_ANT_CAUD	L_ANT_CAUD	B_POST_CAUD	R_POST_CAUD	L_POST_CAUD	B_ANT_PUT	R_ANT_PUT	L_ANT_PUT	B_POST_PUT	R_POST_PUT	L_POST_PUT	B_VENT_STR	R_VENT_STR	L_VENT_STR	B_VENT_PUT	R_VENT_PUT	L_VENT_PUT	CBLL
1	HC_01	53	242.2	0.218827	1.82403	1.61852	2.0175	2.05277	1.9599	2.14306	0.246436	1.87613	1.6169	2.13116	1.60197	1.30452	1.80182	2.3142	2.22765	2.4224	2.16301	2.1429	2.18044	1.70358	1.52333	1.86995	0.957527	0.892695	1.05014	0.246436
2	HC_02	63	233.1	0.27027	2.08039	2.0561	2.10325	2.30704	2.28155	2.33183	0.242475	2.24173	2.19035	2.29227	1.86993	2.07952	1.72911	2.32634	2.2808	2.38327	2.42802	2.48607	2.37771	2.02033	1.87765	2.15204	1.51049	1.58975	1.39725	0.242475
3	HC_03	76	272.2	0.279206	1.10617	1.26497	0.956684	1.45121	1.44151	1.46064	0.134602	1.17252	1.34522	1.00261	0.73109	0.734784	0.728608	1.59581	1.58575	1.60838	1.48238	1.48267	1.48212	1.26055	1.28055	1.24209	0.736751	0.773695	0.683973	0.134602
4	HC_04	62	218.3	0.284013	2.33662	2.40168	2.27537	2.44131	2.4508	2.43209	0.21944	2.44652	2.50671	2.38731	2.01618	2.11239	1.95154	2.45297	2.47804	2.42162	2.56116	2.64641	2.48728	2.28595	2.2105	2.3556	1.59078	1.51688	1.69634	0.21944
5	HC_05	72	170.2	0.423032	1.56766	1.60085	1.53642	1.74236	1.77168	1.71385	0.20611	1.66511	1.69021	1.64042	1.28078	1.31289	1.25921	1.85755	1.86585	1.84717	1.76934	1.796	1.74624	1.57912	1.60884	1.55169	1.0513	1.14616	0.915793	0.20611
6	HC_06	68	192.4	0.35343	1.61041	1.61871	1.60259	1.74605	1.76809	1.72462	0.166389	1.74843	1.7353	1.76134	1.11122	1.1216	1.10424	1.88132	1.87533	1.88882	1.72993	1.77991	1.68661	1.65177	1.6439	1.65903	0.977968	1.00955	0.932853	0.166389
7	HC_07	80	203.5	0.39312	1.50188	1.53484	1.47086	1.79573	1.81093	1.78094	0.144238	1.67752	1.68427	1.67089	1.21627	1.15645	1.25646	1.95509	1.961	1.9477	1.84366	1.84999	1.83817	1.45768	1.50615	1.41295	1.09711	1.12494	1.05736	0.144238
8	HC_08	72	214.6	0.335508	1.30292	1.30623	1.29981	1.35896	1.3593	1.35863	0.144736	1.4127	1.40491	1.42036	1.03616	1.04229	1.03204	1.49454	1.50409	1.48261	1.38548	1.41602	1.35901	1.19993	1.14551	1.25017	0.678317	0.63935	0.733986	0.144736
9	HC_09	70	244.2	0.28665	1.58171	1.84892	1.33016	1.93133	1.95686	1.90652	0.226173	1.62389	1.95003	1.30304	1.27859	1.3569	1.22598	2.08939	2.16955	1.9892	2.03421	2.04811	2.02216	1.65582	1.67962	1.63385	1.11019	1.13686	1.07208	0.226173
10	HC_10	55	203.5	0.27027	1.84057	1.80369	1.87528	2.0175	2.08273	1.95408	0.24476	1.88258	1.81476	1.9493	1.46283	1.52938	1.41812	2.28776	2.33695	2.22629	2.05296	2.12734	1.9885	1.81136	1.80572	1.81657	1.02455	1.07	0.959624	0.24476
11	HC_11	50	207.2	0.241313	2.32347	2.48008	2.17603	3.00613	3.05856	2.95515	0.259698	2.49454	2.65958	2.33217	1.54996	1.74048	1.42196	3.1874	3.23839	3.12368	3.14797	3.14909	3.147	2.57661	2.64147	2.51673	1.98981	1.955	2.03955	0.259698
12	HC_12	56	170.2	0.329025	2.19806	2.32057	2.08272	2.36038	2.44713	2.27603	0.264142	2.3099	2.42389	2.19777	1.82369	2.02491	1.6885	2.47368	2.52402	2.41077	2.405	2.46392	2.35395	2.19237	2.30304	2.09021	1.70128	1.98743	1.29251	0.264142
13	HC_13	64	170.2	0.376028	1.57798	1.55528	1.59936	2.02562	2.05619	1.99589	0.238435	1.67986	1.62669	1.73217	0.93753	0.846975	0.998372	2.27729	2.22553	2.34198	2.03676	2.11022	1.97309	1.78754	1.80505	1.77137	1.09146	1.18461	0.958403	0.238435
14	HC_14	54	207.2	0.260618	1.42144	1.69124	1.16746	1.91987	2.01132	1.83096	0.222394	1.47064	1.76889	1.17722	1.12937	1.36345	0.972099	2.0138	2.06171	1.95391	1.91677	2.08314	1.77259	1.76304	1.82194	1.70867	0.964645	1.11104	0.755515	0.222394
15	HC_15	70	236.8	0.295608	1.1634	1.22186	1.10837	1.49982	1.49729	1.50228	0.228388	1.2237	1.27471	1.17351	0.763753	0.920872	0.658189	1.5992	1.63183	1.55841	1.51711	1.50551	1.52717	1.37186	1.31893	1.42073	0.90596	0.830008	1.01446	0.228388
16	HC_16	75	214.6	0.349487	2.45428	2.48818	2.42238	2.71624	2.72372	2.70897	0.251638	2.56767	2.58617	2.54946	1.83233	1.85552	1.81675	2.94705	2.93512	2.96197	2.6302	2.6498	2.61322	2.66756	2.64935	2.68437	1.34825	1.3395	1.36076	0.251638
17	HC_17	84	218.3	0.384792	1.54629	1.46542	1.62241	1.66568	1.60744	1.72231	0.139864	1.60233	1.52053	1.68279	1.38559	1.35585	1.40558	1.78778	1.75718	1.82602	1.73669	1.64295	1.81793	1.46503	1.38277	1.54097	1.08447	0.972554	1.24435	0.139864
18	HC_18	63	255.3	0.246769	1.65101	1.7122	1.5934	1.95406	2.03641	1.87399	0.222115	1.75273	1.79406	1.71207	1.25265	1.35404	1.18453	2.21952	2.31738	2.09718	1.90438	1.98453	1.83492	1.75243	1.77588	1.73078	0.987188	0.936436	1.05969	0.222115
19	HC_19	60	199.8	0.3003	0.982989	1.15036	0.825433	1.38003	1.32423	1.43428	0.197408	1.04812	1.2161	0.88286	0.973877	1.17495	0.83878	1.28691	1.21601	1.37554	1.62917	1.62361	1.63398	1.01338	0.997243	1.02827	0.790758	0.796671	0.78231	0.197408
20	HC_20	90	240.5	0.37422	2.23608	1.87373	2.57717	2.5911	2.37638	2.79987	0.252683	2.56052	2.21849	2.897	1.66665	1.34288	1.88418	2.92406	2.804	3.07414	2.52243	2.25641	2.75298	2.18308	1.76899	2.56531	1.32698	1.17034	1.55076	0.252683
21	HC_21	53	259	0.204633	1.4708	1.64484	1.30696	1.78484	1.80545	1.76479	0.19628	1.55881	1.72192	1.39835	1.29577	1.50949	1.15217	1.78625	1.79683	1.77303	1.84334	1.91491	1.78131	1.61186	1.62239	1.60214	1.07757	1.26417	0.811003	0.19628
22	HC_22	53	229.4	0.231037	1.35324	1.3088	1.39508	1.49865	1.51266	1.48503	0.146055	1.43807	1.40889	1.46677	1.02347	0.838396	1.14782	1.57368	1.59624	1.54548	1.51432	1.56658	1.46903	1.41827	1.35937	1.47265	0.734802	0.695969	0.790277	0.146055
23	HC_23	59	214.6	0.27493	1.8313	1.86524	1.79934	1.9464	1.87446	2.01633	0.199899	1.93975	1.98252	1.89767	1.54454	1.52842	1.55536	2.03558	2.04839	2.01957	1.95034	1.80113	2.07966	1.85032	1.80541	1.89178	1.0006	0.845687	1.22191	0.199899
24	HC_24	76	203.5	0.373464	1.4395	1.56248	1.32373	1.85276	1.86161	1.84415	0.1842	1.49989	1.63019	1.37171	1.15301	1.23709	1.09653	1.94733	1.94788	1.94665	1.86318	1.89098	1.83909	1.68694	1.69132	1.68289	1.08432	1.13995	1.00485	0.1842
25	HC_25	58	218.3	0.265689	1.03625	1.00915	1.06177	0.937196	0.918711	0.955169	0.120949	1.15643	1.1246	1.18774	0.698917	0.604868	0.762107	1.0912	1.06441	1.12468	1.04333	1.05081	1.03685	0.722695	0.672696	0.768848	0.514398	0.51015	0.520466	0.120949
26	HC_26	55	203.5	0.27027	1.23396	1.23974	1.22851	1.40935	1.4618	1.35835	0.134119	1.30985	1.31523	1.30455	0.875415	0.82386	0.910053	1.59104	1.59813	1.58217	1.42868	1.50283	1.36442	1.24707	1.27407	1.22215	0.600416	0.716155	0.435076	0.134119
27	HC_27	66	240.5	0.274428	1.88918	1.80972	1.96398	2.34916	2.38402	2.31526	0.251597	1.96062	1.87128	2.0485	1.09568	0.916551	1.21604	2.61356	2.59127	2.64144	2.28368	2.29014	2.27809	2.26234	2.29013	2.23669	1.27366	1.4262	1.05576	0.251597
28	HC_28	75	225.7	0.3323	1.66308	1.75652	1.57512	1.94928	1.81547	2.07939	0.222245	1.88687	1.92067	1.85362	1.1531	1.20388	1.11897	2.0649	1.823	2.36728	2.11948	2.075	2.15804	1.5309	1.50182	1.55774	1.21685	1.2839	1.12106	0.222245
29	HC_29	67	210.9	0.317686	2.23084	2.26655	2.19721	2.43225	2.35011	2.51211	0.211489	2.46437	2.5038	2.42557	1.69842	1.89692	1.56505	2.60284	2.47887	2.75781	2.58662	2.60089	2.57425	2.02035	1.82929	2.19671	1.49774	1.38258	1.66226	0.211489
30	HC_30	51	203.5	0.250614	2.14593	2.07673	2.21107	2.17027	2.1567	2.18347	0.235064	2.33781	2.23557	2.43838	1.6917	1.62105	1.73917	2.42508	2.415	2.43768	2.15488	2.14526	2.16322	1.95726	1.9011	2.0091	1.2048	1.14616	1.28857	0.235064
31	HC_31	52	166.5	0.312312	1.13854	1.12657	1.1498	1.93435	1.94292	1.92601	0.241629	1.15417	1.13767	1.17041	0.464641	0.240921	0.614952	2.00516	2.00377	2.00689	1.91648	1.90185	1.92915	1.8454	1.88029	1.8132	1.25621	1.2186	1.30993	0.241629
32	HC_32	58	166.5	0.348348	1.82743	1.83473	1.82055	1.90104	1.85616	1.94467	0.17425	2.03044	2.0222	2.03854	1.33151	1.31521	1.34247	2.10909	2.06902	2.15918	1.84345	1.81799	1.86552	1.75183	1.66548	1.83153	1.08058	1.09895	1.05434	0.17425
33	HC_33	56	210.9	0.265529	1.04734	1.04649	1.04813	1.37204	1.34898	1.39446	0.158715	1.10936	1.1096	1.10913	0.637892	0.556604	0.692508	1.50339	1.44187	1.58029	1.28741	1.27585	1.29742	1.33764	1.31302	1.36037	0.765389	0.865133	0.622897	0.158715
34	HC_34	68	244.2	0.27846	1.66561	1.63228	1.69698	1.95802	1.91024	2.00446	0.176359	1.77487	1.72901	1.81998	1.19352	1.21084	1.18189	2.03441	1.96953	2.11551	1.94935	1.8554	2.03077	1.86446	1.84493	1.88248	1.3751	1.42024	1.3106	0.176359
35	HC_35	55	188.7	0.291468	1.65803	1.62837	1.68595	1.70035	1.78526	1.6178	0.178391	1.74176	1.66253	1.81971	1.37448	1.48149	1.30258	1.90759	1.98827	1.80673	1.66003	1.78657	1.55036	1.59787	1.58306	1.61154	0.900121	0.953687	0.8236	0.178391
36	HC_36	62	173.9	0.356527	1.35531	1.65509	1.0731	2.09171	2.12062	2.0636	0.265678	1.39754	1.72194	1.07841	0.724125	1.03937	0.512318	2.26783	2.32387	2.19777	2.01252	2.07285	1.96022	1.98133	1.95331	2.00719	1.0893	1.05999	1.13117	0.265678
37	HC_37	54	218.3	0.247366	1.8401	1.78495	1.89201	1.72913	1.76441	1.69482	0.163353	1.98921	1.88338	2.09331	1.15893	1.09698	1.20054	2.05705	2.09138	2.01414	1.63848	1.67036	1.61085	1.69675	1.69469	1.69866	0.644952	0.593423	0.718566	0.163353
38	HC_38	68	259	0.262548	1.01487	0.855134	1.16523	1.365	1.48406	1.24924	0.159555	1.06457	0.910079	1.21655	0.658678	0.446967	0.800922	1.585	1.65523	1.49722	1.24497	1.42788	1.08645	1.29504	1.25105	1.33565	0.569802	0.593865	0.535427	0.159555
39	HC_39	68	162.8	0.41769	1.43439	1.36204	1.5025	1.71973	1.64765	1.78981	0.19587	1.5094	1.45318	1.56471	0.909694	0.684529	1.06098	1.78736	1.76368	1.81696	1.72164	1.58995	1.83577	1.68085	1.61361	1.74293	0.948137	0.839801	1.1029	0.19587
40	HC_40	55	225.7	0.243686	1.97265	1.77078	2.16268	2.02286	1.94679	2.09683	0.233724	2.15686	1.94115	2.36908	1.45304	1.13956	1.66366	2.33194	2.26226	2.41905	2.00756	1.81877	2.17117	1.78466	1.76129	1.80624	1.02514	0.906292	1.19492	0.233724
41	HC_41	68	196.1	0.346762	2.1163	1.99648	2.22911	2.41517	2.33222	2.49583	0.290845	2.18847	2.03213	2.34227	1.80006	1.77423	1.81741	2.709	2.6355	2.80088	2.33898	2.1606	2.49357	2.23952	2.19621	2.2795	1.17119	1.12914	1.23127	0.290845
42	HC_42	72	240.5	0.299376	2.07451	2.12019	2.03151	2.05989	2.03565	2.08346	0.251806	2.33188	2.35991	2.30431	1.3373	1.37198	1.314	2.35169	2.2864	2.4333	2.08196	2.15052	2.02253	1.81068	1.70088	1.91203	0.948617	0.95433	0.940456	0.251806
43	HC_43	57	166.5	0.342342	2.00093	1.922	2.07524	2.35198	2.42404	2.28191	0.239306	2.00853	1.86828	2.14651	1.35955	1.41771	1.32047	2.64796	2.72915	2.54646	2.42643	2.60196	2.2743	2.15154	2.01465	2.27789	0.960047	1.06983	0.803219	0.239306
44	HC_44	65	259	0.250965	0.957662	1.02843	0.891048	1.06322	1.04213	1.08372	0.13568	1.04147	1.09327	0.990502	0.699046	0.838474	0.605368	1.12648	1.05128	1.22048	0.987311	1.04893	0.933909	1.07774	1.02335	1.12794	0.540498	0.640826	0.397172	0.13568
45	HC_45	53	229.4	0.231037	1.68546	1.60797	1.75841	1.81746	1.85997	1.77613	0.191501	1.79271	1.65132	1.93181	1.35501	1.41284	1.31616	2.04062	2.04186	2.03907	1.79035	1.90324	1.69251	1.65489	1.59906	1.70643	0.873942	1.05808	0.610891	0.191501
46	HC_46	51	233.1	0.21879	1.15882	1.0605	1.25138	1.38941	1.40128	1.37786	0.158393	1.18647	1.04389	1.32673	0.902704	0.788401	0.979501	1.60957	1.59538	1.62732	1.43079	1.509	1.363	1.16455	1.0909	1.23253	0.724733	0.879403	0.503775	0.158393
47	HC_47	58	148	0.391892	1.8284	1.73507	1.91626	2.01631	2.01685	2.01579	0.229703	1.9418	1.76876	2.11204	1.38764	1.36913	1.40008	2.37053	2.36919	2.37222	1.97465	2.06794	1.89379	1.77853	1.64321	1.90344	0.89235	0.913404	0.862273	0.229703
48	HC_48	48	140.6	0.341394	1.26826	1.33589	1.20461	1.95832	2.05761	1.86178	0.219792	1.21483	1.2832	1.14756	1.10769	1.34828	0.946044	2.28842	2.34368	2.21935	2.24323	2.33679	2.16214	1.29593	1.34817	1.24771	0.80122	0.806893	0.793116	0.219792
49	HC_49	69	222	0.310811	1.85272	1.8254	1.87842	1.8709	1.9076	1.83521	0.222056	2.02344	1.96415	2.08177	1.47396	1.49294	1.4612	2.13737	2.15138	2.11986	1.85942	1.97864	1.7561	1.64784	1.56328	1.7259	0.845858	0.954062	0.691282	0.222056
50	HC_50	68	233.1	0.29172	2.29943	2.41695	2.18879	2.62033	2.65928	2.58246	0.37519	2.50248	2.59195	2.41446	1.19369	1.22082	1.17546	2.90396	2.88744	2.9246	2.46312	2.53298	2.40257	2.62714	2.66891	2.5886	1.52165	1.47738	1.5849	0.37519
51	HC_51	55	185	0.297297	0.690684	0.720409	0.662702	0.770625	0.758798	0.782124	0.110469	0.735038	0.762595	0.707928	0.447879	0.507479	0.407835	0.869993	0.848729	0.896573	0.711241	0.717303	0.705987	0.771782	0.72923	0.811061	0.420638	0.473449	0.345194	0.110469
52	HC_52	61	203.5	0.299754	2.14219	2.17075	2.11531	2.29846	2.42406	2.17634	0.263341	2.28622	2.27935	2.29297	1.54957	1.72011	1.43499	2.57381	2.67581	2.44632	2.31355	2.44826	2.19681	2.08488	2.13913	2.0348	1.17992	1.14128	1.23511	0.263341
53	HC_53	57	222	0.256757	1.63265	1.73083	1.54021	1.86631	1.89256	1.84079	0.193988	1.72225	1.83675	1.60959	1.12195	1.15421	1.10028	2.14711	2.15907	2.13217	1.93888	1.92682	1.94933	1.58445	1.63542	1.5374	0.839463	0.838841	0.84035	0.193988
54	HC_54	56	288.6	0.19404	1.70982	1.53562	1.8738	1.9556	1.96469	1.94676	0.202186	1.78767	1.51723	2.05373	1.22173	1.11145	1.29583	2.19937	2.19945	2.19927	2.00704	2.04638	1.97295	1.73736	1.69358	1.77777	0.738694	0.673744	0.831481	0.202186
55	HC_55	75	181.3	0.413679	1.3005	1.36919	1.23583	1.41275	1.493	1.33472	0.181114	1.38901	1.42866	1.35	0.588541	0.690014	0.520364	1.83477	1.88657	1.77002	1.20567	1.34556	1.08443	1.42428	1.39522	1.4511	0.442746	0.483305	0.384806	0.181114
56	HC_56	65	203.5	0.31941	1.32062	1.01986	1.60374	1.6139	1.58952	1.63761	0.25692	1.40716	1.08664	1.72248	0.95446	0.536133	1.23552	1.78072	1.72956	1.84466	1.45863	1.45341	1.46316	1.60452	1.48744	1.71259	0.986103	0.919498	1.08125	0.25692
57	HC_57	48	236.8	0.202703	0.766167	0.533838	0.984873	1.31757	1.30708	1.32777	0.19212	0.793632	0.520609	1.06223	0.40503	0.208328	0.537189	1.56537	1.54928	1.58547	1.19059	1.10755	1.26256	1.18854	1.15494	1.21955	0.563463	0.51056	0.639038	0.19212
58	HC_58	56	199.8	0.28028	1.87891	1.88639	1.87187	2.00532	1.96257	2.0469	0.217061	2.00797	2.00675	2.00916	0.922516	0.782556	1.01655	2.43988	2.38565	2.50768	1.77521	1.66848	1.86771	2.07593	2.07155	2.07997	0.637375	0.611551	0.674267	0.217061
59	HC_59	60	247.9	0.242033	1.39276	1.616	1.18261	1.67947	1.95335	1.41318	0.210008	1.47	1.67494	1.26838	0.709749	1.02555	0.497572	2.00492	2.24148	1.70922	1.4736	1.83008	1.16465	1.71618	1.84124	1.60074	0.671873	0.784222	0.511374	0.210008
60	HC_60	62	207.2	0.299228	1.78639	1.78043	1.79201	2.12808	2.13727	2.11915	0.200933	1.89087	1.88617	1.89549	1.34321	1.30399	1.36957	2.2026	2.17235	2.24041	2.03672	2.06114	2.01555	2.10451	2.09326	2.11491	1.64568	1.65787	1.62826	0.200933
61	HC_61	73	259	0.281853	1.50298	1.38203	1.61683	1.86561	1.89235	1.83962	0.168738	1.56281	1.39961	1.72336	1.12588	1.07964	1.15695	2.14214	2.13237	2.15436	1.84567	1.8881	1.8089	1.64466	1.60871	1.67784	0.73412	0.714635	0.761954	0.168738
62	HC_62	53	173.9	0.304773	2.08256	2.06112	2.10275	2.21148	2.26271	2.16167	0.273125	2.21758	2.17315	2.26129	1.38274	1.36797	1.39266	2.55517	2.61155	2.4847	2.15675	2.16056	2.15345	2.06922	2.08923	2.05076	1.07984	1.09837	1.05336	0.273125
63	HC_63	58	203.5	0.285012	2.4105	2.45527	2.36835	2.28285	2.61083	1.96395	0.267078	2.55815	2.56514	2.55128	2.0022	2.2181	1.85715	2.5579	2.70476	2.37432	2.20422	2.75544	1.7265	2.20558	2.31403	2.10547	1.27733	1.56148	0.87141	0.267078
64	HC_64	80	203.5	0.39312	1.88939	1.98538	1.79903	2.17103	2.2783	2.06673	0.22183	2.1049	2.16119	2.04952	1.06429	1.26537	0.929189	2.45566	2.53196	2.36028	2.04701	2.2605	1.86198	2.06956	2.02101	2.11437	0.869875	0.966167	0.732315	0.22183
65	HC_65	60	159.1	0.377121	1.74381	1.77025	1.71893	1.98755	2.11684	1.86184	0.241611	1.90022	1.88493	1.91525	1.04151	1.04601	1.03848	2.22894	2.3694	2.05337	2.10577	2.18581	2.03641	1.67386	1.80228	1.55533	0.935981	0.949563	0.916578	0.241611
66	HC_66	60	199.8	0.3003	2.3768	2.29414	2.45462	2.66732	2.72712	2.60918	0.278017	2.49728	2.31678	2.67485	2.00646	1.99178	2.01632	2.87825	2.79723	2.97953	2.62269	2.75815	2.50528	2.49183	2.58278	2.40788	1.48945	1.6448	1.26752	0.278017
67	HC_67	62	207.2	0.299228	2.15072	2.15624	2.14551	2.24906	2.30136	2.19822	0.203775	2.3019	2.28539	2.31814	1.76929	1.9209	1.66743	2.41592	2.43229	2.39546	2.32443	2.42925	2.23359	2.00041	1.96157	2.03625	1.29976	1.43066	1.11277	0.203775
68	HC_68	89	203.5	0.437346	1.69373	1.71585	1.6729	1.91347	1.92842	1.89895	0.208526	1.93598	1.9842	1.88855	1.35403	1.26867	1.41138	2.11246	2.10383	2.12325	2.00934	2.00531	2.01284	1.48202	1.50724	1.45874	0.811867	0.706848	0.961893	0.208526
69	HC_69	52	247.9	0.209762	1.52429	1.4731	1.57247	1.81286	1.79193	1.8332	0.207394	1.63475	1.56893	1.6995	0.898394	0.830245	0.944181	1.98805	1.96303	2.01932	1.69158	1.65847	1.72028	1.82423	1.77082	1.87353	0.888503	0.845493	0.949947	0.207394
70	HC_70	51	170.2	0.299647	1.81302	1.7408	1.881	1.9612	1.85103	2.06833	0.233835	1.97398	1.91221	2.03474	1.26359	0.930404	1.48746	2.20335	2.10908	2.3212	1.89747	1.69614	2.07196	1.8427	1.81647	1.86691	0.710998	0.766471	0.63175	0.233835
71	HC_71	57	247.9	0.229931	1.66119	1.6451	1.67634	1.98453	1.99042	1.97881	0.271978	1.79041	1.76605	1.81438	1.09507	0.939005	1.19993	2.20751	2.2034	2.21264	1.96695	1.97641	1.95875	1.79147	1.77598	1.80577	1.11709	1.12763	1.10202	0.271978

[truncated: 8 more sheets: HC_PT, HC_DARTEL, PD_FSVOI, PD_MR, PD_ssCT, PD_itCT, PD_PT, PD_DARTEL]
