# Supplementary material for: Feasibility of Computed Tomography-Guided Methods for Spatial Normalization of Dopamine Transporter Positron Emission Tomography Image
Source: PLoS One. 2015 Jul 6;10(7):e0132585. doi: 10.1371/journal.pone.0132585 (PMC4492980; doi:10.1371/journal.pone.0132585)
Supplement: S1 File — (ZIP) [file pone.0132585.s004.zip › FPCIT_CT_GUIDED_DATA/FPCIT_VOI_SUVR_FLIPLR.xlsx]

## Sheet: TABLE
				FSVOI				MR					DARTEL					ssCT					itCT					PT					cvMR	dtMR	ssCT	itCT	PT
				mean	±	SD		mean	±	SD	bias		mean	±	SD	bias		mean	±	SD	bias		mean	±	SD	bias		mean	±	SD	bias		ttest	ttest	ttest	ttest	ttest
			caudate
HC	B	6	HC	7.20582	±	1.39434		7.81723	±	1.14996	8.48488		7.8943	±	1.19283	9.55443		8.23639	±	1.43565	14.302		7.96383	±	1.5594	10.5194		7.98183	±	1.02096	10.7693		0.00502637	0.00192448	2.7229e-05	0.00270968	0.000228317
PD	B	6	PD	5.18355	±	1.52197		5.97393	±	1.47926	15.2479		6.09436	±	1.48445	17.5712		5.95852	±	1.646	14.9505		5.8191	±	1.76158	12.2609		6.91883	±	1.59324	33.4767		0.00627212	0.00176269	0.0109892	0.0434455	4.20584e-08
PD	L	8	worse	4.9543	±	1.56581		5.76021	±	1.42336	16.2669		5.92694	±	1.46143	19.6322		5.78893	±	1.62587	16.8467		5.59258	±	1.76589	12.8834		6.74814	±	1.60942	36.2078		0.00522011	0.000945236	0.00663861	0.0454107	2.84467e-08
PD	R	7	better	5.39747	±	1.56997		6.18413	±	1.58592	14.5745		6.26681	±	1.55898	16.1064		6.12733	±	1.76899	13.5223		6.0485	±	1.95654	12.0617		7.08852	±	1.61489	31.3304		0.00954967	0.00399715	0.0227982	0.0546822	1.46832e-07
			ant. caudate
HC	B	13	HC	7.87651	±	1.54013		8.25273	±	1.2735	4.77653		8.52083	±	1.3131	8.18031		8.80856	±	1.59124	11.8333		8.49726	±	1.7505	7.88111		8.46345	±	1.16214	7.45177		0.11493	0.00818702	0.000531612	0.0264434	0.0114235
PD	B	13	PD	5.66221	±	1.76893		6.27023	±	1.62732	10.7381		6.59222	±	1.68333	16.4248		6.32751	±	1.81015	11.7498		6.21751	±	1.98923	9.80714		7.38656	±	1.75813	30.4536		0.0609873	0.00521968	0.05169	0.121383	1.0398e-06
PD	L	15	worse	5.38294	±	1.82416		6.00918	±	1.58901	11.6339		6.37101	±	1.66448	18.3556		6.11904	±	1.80819	13.6747		5.95244	±	1.97155	10.5797		7.20002	±	1.78081	33.7562		0.0552903	0.0033988	0.0341827	0.115462	5.19145e-07
PD	R	14	better	5.91743	±	1.82212		6.5282	±	1.74683	10.3215		6.81351	±	1.7486	15.1431		6.53379	±	1.97195	10.416		6.48276	±	2.24784	9.55361		7.57244	±	1.78353	27.9685		0.0729154	0.00910112	0.0886274	0.146584	3.96741e-06
			post. caudate
HC	B	16	HC	5.51234	±	1.41589		5.58542	±	0.94721	1.3259		4.68181	±	1.0605	-15.0667		6.23205	±	1.32199	13.0565		5.79891	±	1.62912	5.1987		5.47548	±	0.742843	-0.668678		0.718257	0.000120628	0.00212353	0.265172	0.846264
PD	B	16	PD	3.78654	±	1.09766		4.32264	±	1.08989	14.1578		3.3338	±	0.875986	-11.9566		4.50238	±	1.28687	18.9047		4.03001	±	1.55242	6.4299		4.96509	±	1.31947	31.1246		0.0107926	0.0174977	0.00199331	0.340021	1.21074e-06
PD	L	18	worse	3.52776	±	1.22676		4.21783	±	1.03396	19.5612		3.26468	±	0.90675	-7.45734		4.42165	±	1.29781	25.3388		3.81429	±	1.67822	8.12214		4.75749	±	1.41398	34.8588		0.00169248	0.199574	0.000288162	0.304586	3.10806e-06
PD	R	17	better	3.93152	±	1.2604		4.46743	±	1.22276	13.631		3.42648	±	1.0004	-12.8459		4.60954	±	1.39621	17.2457		4.21511	±	1.69602	7.21325		5.12031	±	1.33135	30.2373		0.0243083	0.020627	0.00808769	0.317429	4.05012e-06
			putamen
HC	B	9	HC	8.94427	±	1.2581		8.77672	±	1.1559	-1.87331		8.99702	±	1.19239	0.589768		8.89704	±	1.28648	-0.528052		9.13212	±	1.33259	2.10022		9.01214	±	0.974106	0.758787		0.410002	0.797999	0.825284	0.389235	0.719831
PD	B	9	PD	4.55507	±	1.05888		4.66135	±	0.973453	2.33322		4.87211	±	1.00853	6.96019		4.66203	±	1.10423	2.34824		4.96567	±	1.10504	9.01425		6.07744	±	1.38713	33.4216		0.581424	0.10757	0.601884	0.0471289	2.11847e-09
PD	L	11	worse	4.19563	±	1.00086		4.23986	±	0.865725	1.05415		4.43601	±	0.932955	5.72926		4.29557	±	1.01445	2.38197		4.64654	±	1.0272	10.747		5.88797	±	1.37784	40.3357		0.802971	0.19135	0.600782	0.0204125	2.40972e-11
PD	R	10	better	4.93075	±	1.36072		5.08085	±	1.22067	3.04428		5.30681	±	1.24067	7.62679		5.02633	±	1.42612	1.93855		5.28366	±	1.35983	7.15736		6.26719	±	1.44594	27.1042		0.540162	0.12932	0.717388	0.172597	1.8668e-06
			ant. putamen
HC	B	19	HC	9.24549	±	1.43145		10.1123	±	1.36806	9.37561		10.2379	±	1.40238	10.7343		10.0425	±	1.47888	8.62086		10.0788	±	1.43811	9.01267		10.3683	±	1.2262	12.1446		0.000321684	5.2513e-05	0.00138499	0.000715607	1.54807e-06
PD	B	19	PD	4.57776	±	1.27873		5.19656	±	1.36113	13.5174		5.4061	±	1.38174	18.0948		5.14266	±	1.53251	12.34		5.63738	±	1.49976	23.1471		7.21466	±	1.82438	57.6023		0.0146738	0.00133548	0.0364318	0.000105626	1.6081e-14
PD	L	21	worse	4.11563	±	1.19911		4.62924	±	1.20459	12.4794		4.82732	±	1.28756	17.2923		4.66071	±	1.38257	13.244		5.1822	±	1.41474	25.915		6.9506	±	1.77229	68.8829		0.0257071	0.00307714	0.0278609	3.6573e-05	6.14531e-17
PD	R	20	better	5.035	±	1.70595		5.77903	±	1.68948	14.7771		6.00842	±	1.6731	19.3329		5.64037	±	2.00888	12.0231		6.10924	±	1.85634	21.3353		7.49037	±	1.92764	48.766		0.0222434	0.00288065	0.0884479	0.00186259	1.07206e-10
			post. putamen
HC	B	22	HC	8.93625	±	1.4126		8.60705	±	1.2362	-3.68382		8.7984	±	1.29145	-1.54263		8.66882	±	1.46186	-2.99259		9.11914	±	1.51036	2.04667		8.95883	±	1.05189	0.252699		0.141733	0.544907	0.269556	0.457393	0.914121
PD	B	22	PD	3.37111	±	0.901908		3.53952	±	0.845922	4.99559		3.72621	±	0.913353	10.5335		3.56176	±	0.978821	5.65523		3.78125	±	0.877342	12.1662		4.93407	±	1.27009	46.3631		0.310357	0.0407775	0.286123	0.0163157	1.67785e-11
PD	L	24	worse	2.99286	±	0.965287		3.15529	±	0.811325	5.4275		3.29158	±	0.921998	9.98111		3.20243	±	0.939352	7.00246		3.43597	±	0.857029	14.8057		4.78534	±	1.32358	59.8922		0.33716	0.0968451	0.246792	0.0115442	5.20864e-13
PD	R	23	better	3.79674	±	1.17221		3.9344	±	1.10132	3.62578		4.16727	±	1.13505	9.75934		3.93327	±	1.27706	3.59614		4.13163	±	1.11457	8.82053		5.09605	±	1.3142	34.2217		0.523189	0.0920764	0.556791	0.124167	2.26974e-07
			ventral striatum
HC	B	25	HC	8.47966	±	1.14989		7.99852	±	1.01582	-5.67403		8.35547	±	1.02553	-1.46462		8.20298	±	1.11032	-3.26287		8.28676	±	1.28444	-2.27489		8.10694	±	0.782924	-4.39554		0.00917166	0.498135	0.146941	0.347384	0.0255153
PD	B	25	PD	5.91438	±	1.49807		6.15196	±	1.31637	4.01713		6.46827	±	1.35432	9.36516		6.0257	±	1.4358	1.88228		6.20929	±	1.496	4.98645		6.92551	±	1.36114	17.0962		0.374587	0.0424992	0.688846	0.299498	0.000295803
PD	L	27	worse	5.68174	±	1.43594		5.86495	±	1.26996	3.22464		6.21877	±	1.30848	9.4519		5.80664	±	1.40258	2.1983		6.05092	±	1.45973	6.49771		6.74567	±	1.39182	18.7255		0.475986	0.0409219	0.642391	0.180033	0.000123294
PD	R	26	better	6.1561	±	1.62548		6.4159	±	1.45597	4.22018		6.70215	±	1.46473	8.87001		6.2229	±	1.62433	1.08503		6.35314	±	1.64784	3.20063		7.08779	±	1.38715	15.1344		0.374922	0.0644914	0.828207	0.525436	0.00147025

## Sheet: STAT
NL_FSVOI_CAU	PD_FSVOI_CAU	NL_FSVOI_PUT	PD_FSVOI_PUT	NL_MR_CAU	PD_MR_CAU	NL_MR_PUT	PD_MR_PUT	NL_ssCT_CAU	PD_ssCT_CAU	NL_ssCT_PUT	PD_ssCT_PUT	NL_PT_CAU	PD_PT_CAU	NL_PT_PUT	PD_PT_PUT	NL_itCT_CAU	PD_itCT_CAU	NL_itCT_PUT	PD_itCT_PUT	NL_DARTEL_CAU	PD_DARTEL_CAU	NL_DARTEL_PUT	PD_DARTEL_PUT
NL_FSVOI	PD_FSVOI	NL_FSVOI	PD_FSVOI	NL_MR	PD_MR	NL_MR	PD_MR	NL_ssCT	PD_ssCT	NL_ssCT	PD_ssCT	NL_PT	PD_PT	NL_PT	PD_PT	NL_itCT	PD_itCT	NL_itCT	PD_itCT	NL_DARTEL	PD_DARTEL	NL_DARTEL	PD_DARTEL
SUVR_CAUD_BOTH	SUVR_CAUD_BOTH	SUVR_PUT_BOTH	SUVR_PUT_BOTH	SUVR_CAUD_BOTH	SUVR_CAUD_BOTH	SUVR_PUT_BOTH	SUVR_PUT_BOTH	SUVR_CAUD_BOTH	SUVR_CAUD_BOTH	SUVR_PUT_BOTH	SUVR_PUT_BOTH	SUVR_CAUD_BOTH	SUVR_CAUD_BOTH	SUVR_PUT_BOTH	SUVR_PUT_BOTH	SUVR_CAUD_BOTH	SUVR_CAUD_BOTH	SUVR_PUT_BOTH	SUVR_PUT_BOTH	SUVR_CAUD_BOTH	SUVR_CAUD_BOTH	SUVR_PUT_BOTH	SUVR_PUT_BOTH
7.24146	5.14542	8.56313	4.67666	7.57285	6.18271	8.17459	4.96005	8.19917	5.82352	7.87823	4.82294	7.203	6.95409	8.34328	6.14617	7.40166	6.20173	8.32984	5.10424	8.02084	5.8972	8.8056	5.23267
7.26618	4.23256	8.94361	4.6444	7.68563	4.77869	9.24164	4.68598	8.0578	4.6206	9.22047	4.91651	7.34977	5.46493	8.51549	5.75247	8.57982	4.36467	9.51457	4.25681	7.94357	4.84136	9.0795	4.52487
7.69855	4.49602	10.3248	4.2391	8.71438	5.44958	10.2107	4.02791	8.59856	5.48509	8.98038	4.17409	8.22815	5.93743	9.4002	5.45351	8.2181	3.70725	10.7815	4.28049	8.53656	5.3962	10.2745	4.49016
7.6632	7.63832	9.83491	6.99743	9.47821	8.6803	9.7868	6.20872	10.5808	8.19065	10.6678	6.12314	8.99058	9.29196	9.2602	8.59206	10.6481	8.0812	11.1252	7.2976	9.24734	9.11064	9.96515	6.96503
6.61076	5.44464	7.70165	5.19583	5.90433	6.35192	6.86836	5.0119	6.98873	5.75376	7.42657	4.46604	6.81882	7.48114	7.64818	6.86176	7.60597	6.64175	8.45356	5.61587	6.92397	6.39975	7.49676	5.45044
7.60721	3.96539	9.57595	3.61135	8.6972	4.6241	9.34068	3.78959	9.00961	4.18816	9.59079	3.51132	8.67616	5.97271	9.36651	5.36398	9.67857	4.38358	10.4938	3.8295	8.54803	5.02309	9.35078	4.01147
9.68766	3.06702	11.1285	3.17342	8.66942	4.3813	10.4912	3.52771	9.94289	4.19586	10.9551	3.67898	9.57514	5.84824	11.0088	5.19062	10.4125	4.35924	12.4497	3.97686	9.65056	4.41782	10.9662	3.86188
7.33153	6.34517	8.57448	4.69575	8.1484	6.00095	8.52067	4.61591	8.71475	6.55051	8.98667	4.79921	8.46247	8.06474	9.04423	6.69814	9.00207	6.94365	9.38927	5.78575	7.90327	6.46684	8.73789	4.75217
6.61745	4.88724	8.65821	4.70271	7.10354	6.29716	8.00246	4.3975	7.30805	6.67334	7.60446	4.41189	7.18049	7.55402	9.0277	6.63193	6.99336	6.70265	8.5392	5.57344	6.93292	6.53661	8.40753	4.71594
7.35143	3.91879	8.95165	4.2379	8.28232	4.4944	9.24449	3.57101	8.72763	4.21094	9.01689	3.43611	7.72884	5.62565	8.33464	5.50768	7.51988	3.70988	8.24276	4.52927	8.2077	4.78272	9.02692	4.33386
6.29896	3.40075	9.55736	6.35073	8.69933	4.71355	10.5493	5.39752	8.71553	5.39216	11.4842	5.99794	9.00429	6.16847	10.3564	6.8582	8.94681	4.57224	11.5755	6.14403	8.33994	5.22331	10.1262	6.24063
6.98542	3.0954	8.14025	2.3284	7.8003	3.86585	8.15048	2.54787	8.65103	3.61548	8.82065	2.38658	7.88531	4.32015	8.16386	2.93259	8.32149	3.87609	8.93602	2.65572	7.68451	3.88121	8.13326	2.61852
5.11869	6.59256	7.85604	5.44383	6.57317	6.33874	7.77222	5.12861	6.52762	7.18006	8.39098	5.55565	6.8399	7.82601	8.0971	6.87003	6.61807	7.07149	8.49546	6.07502	6.68262	6.60753	7.865	5.37881
6.56318	3.40174	8.30583	4.11082	7.22336	3.79064	8.13346	4.23176	7.00235	3.6577	8.18853	4.05197	7.67843	4.31194	9.09124	4.76358	6.39154	3.04485	8.63277	4.38882	7.17627	3.76293	7.95859	4.38804
4.72436	4.44382	6.34563	4.60135	5.13609	5.06318	6.05737	4.2162	5.28369	4.72302	6.27866	4.00065	5.491	5.90397	6.56679	5.48034	5.09394	4.64702	6.56699	4.81714	5.06121	5.28361	6.14204	4.70449
7.73635	6.05779	10.2896	4.8356	8.87633	7.53294	10.3736	4.78983	8.85759	6.92523	9.37836	4.1795	8.33097	7.99024	9.20983	6.80537	9.75323	6.80699	10.7942	4.98086	8.60731	7.51382	10.1937	5.03668
9.61675	4.34731	10.4649	3.43084	9.42407	5.03479	10.6648	3.46081	10.9528	5.11076	11.1747	3.53798	9.48296	6.17114	10.3265	4.72127	11.0557	4.69674	11.9093	4.05695	9.62235	5.33555	10.8253	3.8459
7.37192	5.66629	9.32908	4.094	7.28746	6.68874	8.48798	4.65531	7.74571	6.76394	8.81068	4.76135	7.66534	7.72536	8.98473	5.85171	7.43312	6.52686	8.79749	4.77202	7.61086	6.58737	8.97146	4.53907
5.18523	2.73859	6.68988	2.77755	6.37571	3.23277	7.69682	2.75932	6.26248	3.16376	7.40976	2.75435	6.2625	3.67915	7.83396	3.15209	4.97949	3.5022	6.99076	2.95747	5.82279	3.31075	7.27742	2.89485
8.25122	4.85783	9.63363	4.23619	8.83883	5.33058	10.3746	4.60622	9.05061	5.9005	9.9192	4.86534	8.9878	7.12363	9.6314	6.46153	8.84933	5.86854	10.2544	4.73289	9.47434	6.12641	10.5742	4.73318
6.95608	5.29095	8.44606	4.56268	6.58169	6.80677	8.20054	5.05017	7.42396	6.33089	8.79189	4.90395	7.82837	8.12911	8.87465	6.86875	7.49335	5.80779	9.09331	5.31038	7.56487	7.11565	8.29574	5.18607
6.42544	3.12326	9.10439	3.17249	8.47901	3.9812	9.52672	3.59338	8.47114	4.1992	8.76932	3.80258	8.10565	4.17496	9.04126	3.89269	9.26526	3.12039	10.2608	3.24535	8.58443	3.8833	9.57448	3.46914
7.74893	5.51678	9.12919	4.37934	7.05244	5.5186	8.18048	4.31368	8.66651	5.9914	9.44318	4.569	8.22306	6.85877	9.36968	5.93729	9.16113	5.6747	9.73692	4.41123	8.10995	5.82075	8.68747	4.50167
6.33993	5.1269	8.90583	3.28507	7.62127	5.81196	9.0112	3.86657	7.73203	5.90799	9.53272	3.89847	7.3572	6.22804	8.61255	4.49253	7.81488	5.96736	10.0584	4.07108	7.3976	5.68825	8.88165	3.95137
7.20324	6.80131	8.78053	4.25256	8.4758	6.17224	8.73479	4.24873	8.73417	7.16227	8.96847	4.95577	7.88005	7.68274	8.84401	6.21404	8.56768	7.39227	7.7487	5.1147	8.62477	6.55664	9.27598	4.2992
7.6133	6.53071	10.718	5.96442	8.10016	7.8254	9.91852	6.17092	8.90336	8.00213	11.0698	6.41512	8.40277	8.85069	10.5699	8.19889	9.20045	7.27733	10.5082	6.52191	8.62297	8.14407	10.6726	6.68987
6.84795	3.48286	9.21616	2.98938	8.05505	3.76488	8.41627	3.14531	8.10505	3.13663	8.38616	2.66831	8.18307	4.22666	9.021	3.76919	7.50875	3.48789	9.33697	3.21625	7.64112	3.94862	9.09548	3.28636
7.34508	5.62661	9.58161	4.54174	7.58185	6.45183	9.46056	4.87689	7.93132	6.69387	9.27468	5.03617	8.10003	7.32929	9.32645	6.1433	7.48309	6.61207	8.77088	5.10693	7.59553	6.44138	9.20296	4.77699
9.30576	6.55433	10.8826	4.79983	9.29114	7.54667	10.2867	5.65167	9.56569	8.41282	9.29705	5.80508	9.51725	8.62445	10.5943	6.96956	10.5483	6.78226	11.5006	5.28529	9.59639	7.83794	10.9646	5.60234
8.16255	3.9263	8.63393	4.28516	8.54646	5.15393	8.70051	4.51913	9.12858	4.71117	8.52242	4.10002	8.89767	5.44193	9.20399	4.98859	9.12911	4.20716	9.23268	4.42787	8.69473	5.242	8.80278	4.94105
4.9333	3.52408	7.16578	3.74363	6.25186	5.36025	7.15189	4.1849	6.04849	4.61773	6.72918	3.5369	6.53595	6.10757	7.57441	5.33757	4.71193	4.08372	8.00544	4.20587	5.73774	5.11381	7.26351	4.46342
9.15932	7.14029	10.3367	5.6513	8.2866	7.78243	9.36872	5.63425	10.0213	8.02126	10.176	5.98522	9.76462	9.36899	10.6182	8.63523	10.4874	8.0529	10.9098	6.50675	9.24536	8.17295	9.97262	5.829
5.29472	2.72183	8.01445	3.29412	6.82688	3.83679	8.25962	3.33183	6.73882	2.84839	8.41679	3.2276	7.10713	4.89064	8.6544	4.20401	6.59885	2.36162	8.64467	3.40687	6.62829	3.92347	8.36266	3.64315
8.31418	5.89597	10.374	4.66811	9.56089	6.53538	10.5492	4.98612	9.3905	6.58702	10.7885	5.152	8.98537	7.72164	10.1594	6.92899	9.44443	6.19627	11.1025	4.83038	9.54195	6.42698	10.8849	4.95598
7.79932	7.24012	8.90077	5.14038	8.57061	8.78357	8.568	5.79532	9.29217	8.68627	9.18203	5.80947	8.75365	9.84678	9.50978	7.27131	9.29434	8.87311	9.53161	6.11724	8.55991	8.56273	9.21004	5.83705
4.49898	8.10634	7.56533	5.44497	6.54576	8.50682	7.74774	5.93832	5.11952	8.52471	7.19935	6.11687	7.02418	9.74662	8.66724	7.69372	5.10131	9.51246	7.8731	6.64458	6.50454	8.60507	8.45377	5.79786
10.9061	6.24975	12.0096	5.48268	11.4618	6.41078	11.232	5.3633	12.1364	7.15974	12.2156	5.47168	10.8121	7.39552	10.8128	7.52502	11.2645	7.09982	10.5852	5.98317	11.261	6.59701	11.8023	5.28048
5.18838	5.39548	8.87191	4.48231	6.93405	5.89046	9.12588	4.6026	6.73101	5.49468	9.0726	4.14545	7.39853	7.36284	8.72308	6.36565	6.36061	5.93628	8.55505	4.6851	6.25793	6.01937	8.75664	4.72548
7.6156	7.04084	9.00069	4.8486	8.68622	6.82284	8.64725	4.74149	8.60739	7.00113	9.11411	4.58512	8.2095	8.00544	8.93889	6.40412	7.32317	7.3203	8.77997	5.01424	7.95324	7.51863	8.46165	5.22631
7.45182	3.53314	8.9223	4.06673	7.97714	4.73848	8.28022	4.05177	8.51735	4.80639	8.2844	4.21317	8.02345	5.44671	8.84894	4.92929	8.44007	4.9848	8.65492	4.4074	7.87478	5.05067	8.53171	4.35598
6.37377	8.41181	7.28575	5.92398	6.38339	8.72658	7.49067	5.97184	6.99321	9.60059	7.6954	6.63017	7.32279	9.80647	8.16252	8.30942	7.27639	8.34772	8.30398	5.82724	7.20575	8.87042	7.96526	5.80456
7.12878	2.95323	8.25716	2.69972	7.76496	3.5571	8.47572	2.90645	7.57372	3.55209	8.19815	2.8077	7.75345	4.36304	8.47246	3.37109	8.23853	3.28456	8.18044	3.26984	7.43955	3.46467	8.5255	2.9927
9.24353	3.21147	10.5528	3.31103	8.89439	4.07759	9.90405	3.58049	9.48168	3.88996	9.83249	3.43992	8.80843	4.65965	9.80829	4.25803	8.3614	3.6631	9.82832	3.67379	9.16309	4.27231	10.1806	3.89206
5.89389	3.992	7.25991	3.082	7.49016	4.598	7.77366	3.86461	7.28605	4.48793	7.72224	3.73437	7.67619	6.47448	8.25857	5.1852	7.05824	5.16586	7.8362	4.05814	7.23925	5.30543	8.02498	4.13674
7.84851	5.597	9.35612	6.99647	8.30129	6.22741	9.00712	7.21417	9.08316	6.57688	9.55815	7.61594	8.15815	6.74757	9.04026	7.93855	8.80134	6.42679	9.49063	6.74657	8.41347	6.27071	9.15086	7.48751
7.7581	5.22837	8.9592	3.43972	8.53572	6.58157	8.85466	3.99306	9.0107	6.34189	8.70923	3.86745	8.26218	6.77151	9.55668	4.49909	7.31613	6.44803	8.77192	3.80264	8.34101	6.52575	9.06707	3.80323
7.3229	3.81832	8.97985	4.53717	8.30829	5.31524	9.13116	4.67902	8.2985	4.70372	9.14918	4.13741	7.89961	5.99403	9.17114	6.22155	7.95986	3.63196	8.77791	3.69721	8.26114	5.06279	9.31488	4.91817
8.87279	4.92602	10.1337	4.26586	8.9107	5.08378	9.71153	4.51025	10.1755	4.81156	10.5314	4.28734	9.17936	6.09003	9.92656	5.34808	5.77029	5.49493	8.90988	4.69146	9.18829	5.34509	9.98247	4.47154
7.13248	7.18337	8.01733	5.7462	7.24907	7.74945	8.14772	6.16912	6.71467	7.79342	7.20714	6.25936	7.38551	8.99513	8.26109	8.29337	8.34345	8.29337	8.42532	6.56303	7.67418	8.00022	8.44987	6.30441
5.54088	6.92839	6.52685	5.25884	6.0078	8.05171	6.69369	4.76562	6.4581	7.99578	6.78237	5.00298	6.27231	9.15936	6.70295	6.63296	6.1287	9.07215	6.984	6.12481	6.03756	7.35844	6.89225	5.00535
5.64405	5.0621	6.56164	5.22366	5.65259	5.84502	6.34332	5.00974	6.39447	5.72246	6.62187	4.89291	6.48634	6.614	7.52268	6.51	6.25229	5.15331	6.97593	5.2008	6.29035	5.68169	7.04024	5.40341
7.3676	4.51955	8.7965	6.2295	7.77898	6.02571	8.77339	5.89453	8.82216	5.66357	9.15714	5.68993	8.08343	6.49887	8.86211	6.60965	8.13467	5.25407	8.72806	5.43534	7.96171	6.16398	8.91731	6.34075
9.22998	6.4465	10.2391	4.9256	9.04306	7.62209	9.56392	5.31179	10.842	7.60433	8.1607	5.44443	9.64305	8.53176	10.6363	7.08959	8.4162	8.49042	9.62072	6.1333	9.02236	7.9874	9.92408	5.57231
8.38101	8.18022	10.0576	5.96802	8.81308	8.29209	10.2599	5.829	9.62177	8.62247	9.86754	6.0806	8.69375	8.77719	9.74161	7.55068	8.45666	8.18595	9.67231	6.56105	8.88182	8.59017	10.0841	6.08405
6.55622	5.59774	9.4596	4.71497	7.34374	6.76267	8.86397	5.00862	7.44191	6.7612	9.17299	4.73243	7.59558	7.56201	9.62064	7.02856	7.18054	6.03696	7.80031	5.83725	7.40101	6.29202	9.55474	5.43533
4.3025	5.65222	5.87533	5.32168	6.02996	7.49005	6.27888	5.67107	5.67562	7.12845	6.00873	5.62139	6.01087	7.55514	6.68182	6.62625	5.14019	6.46148	6.28172	6.11194	5.36013	6.91924	6.17937	5.64856
4.35744		7.03489		5.62038		7.00399		5.423		6.94521		5.94074		7.76536		3.98795		6.85803		5.73733		7.73423
8.91441		10.7583		8.56877		10.0335		9.30452		10.5628		9.14894		10.3704		8.65612		9.23851		9.13311		10.4339
6.56346		8.62546		6.63984		8.74151		6.74195		8.34761		7.57113		9.22203		6.63195		7.99719		7.2459		9.19092
7.50111		9.16316		8.45783		8.54209		9.15579		9.29821		8.66443		9.79887		8.89049		10.591		7.76884		8.44979
8.77552		10.6645		9.73923		10.6079		10.818		11.0589		9.24478		10.33		8.90715		11.0563		9.75933		10.945
6.99035		8.16638		7.56728		8.59611		8.06895		8.47644		7.58504		8.51289		7.62495		8.09695		7.54967		8.46527
8.35524		9.1466		8.22273		8.53479		8.78472		8.33132		8.37551		8.99553		9.02547		8.5475		8.47315		9.07774
8.32882		9.99674		8.18116		9.94587		9.07017		10.2249		8.47361		9.3117		8.51728		9.7869		7.91841		10.1613
6.10331		8.5384		7.0622		8.42549		6.85787		8.17235		7.29191		8.29115		7.21744		8.22624		6.85986		8.09489
8.21694		9.96075		8.57788		9.24703		9.11506		9.89178		8.33811		9.05341		8.54914		9.59411		9.01134		9.98921
9.50126		10.4314		7.98563		9.42758		8.9809		9.8587		9.18292		10.1035		10.5543		11.037		8.91189		10.1517
6.8586		8.71527		7.90872		8.18311		8.08369		8.18981		7.66319		8.58556		8.1224		9.17621		7.7546		8.41171
6.63252		8.3753		6.89204		7.67051		7.3468		8.3724		7.33559		8.43433		7.34973		8.74113		7.26036		8.03256
6.70036		8.72998		7.71904		8.52822		8.21378		8.74562		7.37388		8.92948		7.75339		8.38712		7.27294		8.3383
5.17942		6.98864		5.99547		6.87657		6.50341		7.4215		6.33791		7.55561		6.10783		7.29667		5.96358		6.72679
7.20582	5.18355	8.94427	4.55507	7.81723	5.97393	8.77672	4.66135	8.23639	5.95852	8.89704	4.66203	7.98183	6.91883	9.01214	6.07744	7.96383	5.8191	9.13212	4.96567	7.8943	6.09436	8.99702	4.87211
1.39434	1.52197	1.2581	1.05888	1.14996	1.47926	1.1559	0.973453	1.43565	1.646	1.28648	1.10423	1.02096	1.59324	0.974106	1.38713	1.5594	1.76158	1.33259	1.10504	1.19283	1.48445	1.19239	1.00853
				8.48488	15.2479	-1.87331	2.33322	14.302	14.9505	-0.528052	2.34824	10.7693	33.4767	0.758787	33.4216	10.5194	12.2609	2.10022	9.01425	9.55443	17.5712	0.589768	6.96019
-28.0644		-49.0728		-23.5799		-46.8896		-27.6562		-47.6002		-13.3178		-32.5638		-26.9308		-45.6241		-22.8004		-45.8475
2.18363e-12		1.25234e-42		1.22e-12		1.75368e-43		1.28001e-13		6.5307e-40		1.19824e-05		2.43214e-27		3.49851e-11		2.55423e-38		6.85677e-12		3.38401e-42

## Sheet: HC_CAU
NL_FSVOI_CAU	NL_MR_CAU	NL_ssCT_CAU	NL_PT_CAU	NL_itCT_CAU	NL_DARTEL_CAU
NL_FSVOI	NL_MR	NL_ssCT	NL_PT	NL_itCT	NL_DARTEL
SUVR_CAUD_BOTH	SUVR_CAUD_BOTH	SUVR_CAUD_BOTH	SUVR_CAUD_BOTH	SUVR_CAUD_BOTH	SUVR_CAUD_BOTH
7.24146	7.57285	8.19917	7.203	7.40166	8.02084
7.26618	7.68563	8.0578	7.34977	8.57982	7.94357
7.69855	8.71438	8.59856	8.22815	8.2181	8.53656
7.6632	9.47821	10.5808	8.99058	10.6481	9.24734
6.61076	5.90433	6.98873	6.81882	7.60597	6.92397
7.60721	8.6972	9.00961	8.67616	9.67857	8.54803
9.68766	8.66942	9.94289	9.57514	10.4125	9.65056
7.33153	8.1484	8.71475	8.46247	9.00207	7.90327
6.61745	7.10354	7.30805	7.18049	6.99336	6.93292
7.35143	8.28232	8.72763	7.72884	7.51988	8.2077
6.29896	8.69933	8.71553	9.00429	8.94681	8.33994
6.98542	7.8003	8.65103	7.88531	8.32149	7.68451
5.11869	6.57317	6.52762	6.8399	6.61807	6.68262
6.56318	7.22336	7.00235	7.67843	6.39154	7.17627
4.72436	5.13609	5.28369	5.491	5.09394	5.06121
7.73635	8.87633	8.85759	8.33097	9.75323	8.60731
9.61675	9.42407	10.9528	9.48296	11.0557	9.62235
7.37192	7.28746	7.74571	7.66534	7.43312	7.61086
5.18523	6.37571	6.26248	6.2625	4.97949	5.82279
8.25122	8.83883	9.05061	8.9878	8.84933	9.47434
6.95608	6.58169	7.42396	7.82837	7.49335	7.56487
6.42544	8.47901	8.47114	8.10565	9.26526	8.58443
7.74893	7.05244	8.66651	8.22306	9.16113	8.10995
6.33993	7.62127	7.73203	7.3572	7.81488	7.3976
7.20324	8.4758	8.73417	7.88005	8.56768	8.62477
7.6133	8.10016	8.90336	8.40277	9.20045	8.62297
6.84795	8.05505	8.10505	8.18307	7.50875	7.64112
7.34508	7.58185	7.93132	8.10003	7.48309	7.59553
9.30576	9.29114	9.56569	9.51725	10.5483	9.59639
8.16255	8.54646	9.12858	8.89767	9.12911	8.69473
4.9333	6.25186	6.04849	6.53595	4.71193	5.73774
9.15932	8.2866	10.0213	9.76462	10.4874	9.24536
5.29472	6.82688	6.73882	7.10713	6.59885	6.62829
8.31418	9.56089	9.3905	8.98537	9.44443	9.54195
7.79932	8.57061	9.29217	8.75365	9.29434	8.55991
4.49898	6.54576	5.11952	7.02418	5.10131	6.50454
10.9061	11.4618	12.1364	10.8121	11.2645	11.261
5.18838	6.93405	6.73101	7.39853	6.36061	6.25793
7.6156	8.68622	8.60739	8.2095	7.32317	7.95324
7.45182	7.97714	8.51735	8.02345	8.44007	7.87478
6.37377	6.38339	6.99321	7.32279	7.27639	7.20575
7.12878	7.76496	7.57372	7.75345	8.23853	7.43955
9.24353	8.89439	9.48168	8.80843	8.3614	9.16309
5.89389	7.49016	7.28605	7.67619	7.05824	7.23925
7.84851	8.30129	9.08316	8.15815	8.80134	8.41347
7.7581	8.53572	9.0107	8.26218	7.31613	8.34101
7.3229	8.30829	8.2985	7.89961	7.95986	8.26114
8.87279	8.9107	10.1755	9.17936	5.77029	9.18829
7.13248	7.24907	6.71467	7.38551	8.34345	7.67418
5.54088	6.0078	6.4581	6.27231	6.1287	6.03756
5.64405	5.65259	6.39447	6.48634	6.25229	6.29035
7.3676	7.77898	8.82216	8.08343	8.13467	7.96171
9.22998	9.04306	10.842	9.64305	8.4162	9.02236
8.38101	8.81308	9.62177	8.69375	8.45666	8.88182
6.55622	7.34374	7.44191	7.59558	7.18054	7.40101
4.3025	6.02996	5.67562	6.01087	5.14019	5.36013
4.35744	5.62038	5.423	5.94074	3.98795	5.73733
8.91441	8.56877	9.30452	9.14894	8.65612	9.13311
6.56346	6.63984	6.74195	7.57113	6.63195	7.2459
7.50111	8.45783	9.15579	8.66443	8.89049	7.76884
8.77552	9.73923	10.818	9.24478	8.90715	9.75933
6.99035	7.56728	8.06895	7.58504	7.62495	7.54967
8.35524	8.22273	8.78472	8.37551	9.02547	8.47315
8.32882	8.18116	9.07017	8.47361	8.51728	7.91841
6.10331	7.0622	6.85787	7.29191	7.21744	6.85986
8.21694	8.57788	9.11506	8.33811	8.54914	9.01134
9.50126	7.98563	8.9809	9.18292	10.5543	8.91189
6.8586	7.90872	8.08369	7.66319	8.1224	7.7546
6.63252	6.89204	7.3468	7.33559	7.34973	7.26036
6.70036	7.71904	8.21378	7.37388	7.75339	7.27294
5.17942	5.99547	6.50341	6.33791	6.10783	5.96358
7.20582	7.81723	8.23639	7.98183	7.96383	7.8943
1.39434	1.14996	1.43565	1.02096	1.5594	1.19283
	8.48488	14.302	10.7693	10.5194	9.55443
8.48488	5.36212	-3.09067	-0.225579	-0.873115	-100
0.00610205	0.060705	0.308312	0.966057	0.882613	#DIV/0!

## Sheet: PD_CAU
PD_FSVOI_CAU	PD_MR_CAU	PD_ssCT_CAU	PD_PT_CAU	PD_itCT_CAU	PD_DARTEL_CAU
PD_FSVOI	PD_MR	PD_ssCT	PD_PT	PD_itCT	PD_DARTEL
SUVR_CAUD_BOTH	SUVR_CAUD_BOTH	SUVR_CAUD_BOTH	SUVR_CAUD_BOTH	SUVR_CAUD_BOTH	SUVR_CAUD_BOTH
5.14542	6.18271	5.82352	6.95409	6.20173	5.8972
4.23256	4.77869	4.6206	5.46493	4.36467	4.84136
4.49602	5.44958	5.48509	5.93743	3.70725	5.3962
7.63832	8.6803	8.19065	9.29196	8.0812	9.11064
5.44464	6.35192	5.75376	7.48114	6.64175	6.39975
3.96539	4.6241	4.18816	5.97271	4.38358	5.02309
3.06702	4.3813	4.19586	5.84824	4.35924	4.41782
6.34517	6.00095	6.55051	8.06474	6.94365	6.46684
4.88724	6.29716	6.67334	7.55402	6.70265	6.53661
3.91879	4.4944	4.21094	5.62565	3.70988	4.78272
3.40075	4.71355	5.39216	6.16847	4.57224	5.22331
3.0954	3.86585	3.61548	4.32015	3.87609	3.88121
6.59256	6.33874	7.18006	7.82601	7.07149	6.60753
3.40174	3.79064	3.6577	4.31194	3.04485	3.76293
4.44382	5.06318	4.72302	5.90397	4.64702	5.28361
6.05779	7.53294	6.92523	7.99024	6.80699	7.51382
4.34731	5.03479	5.11076	6.17114	4.69674	5.33555
5.66629	6.68874	6.76394	7.72536	6.52686	6.58737
2.73859	3.23277	3.16376	3.67915	3.5022	3.31075
4.85783	5.33058	5.9005	7.12363	5.86854	6.12641
5.29095	6.80677	6.33089	8.12911	5.80779	7.11565
3.12326	3.9812	4.1992	4.17496	3.12039	3.8833
5.51678	5.5186	5.9914	6.85877	5.6747	5.82075
5.1269	5.81196	5.90799	6.22804	5.96736	5.68825
6.80131	6.17224	7.16227	7.68274	7.39227	6.55664
6.53071	7.8254	8.00213	8.85069	7.27733	8.14407
3.48286	3.76488	3.13663	4.22666	3.48789	3.94862
5.62661	6.45183	6.69387	7.32929	6.61207	6.44138
6.55433	7.54667	8.41282	8.62445	6.78226	7.83794
3.9263	5.15393	4.71117	5.44193	4.20716	5.242
3.52408	5.36025	4.61773	6.10757	4.08372	5.11381
7.14029	7.78243	8.02126	9.36899	8.0529	8.17295
2.72183	3.83679	2.84839	4.89064	2.36162	3.92347
5.89597	6.53538	6.58702	7.72164	6.19627	6.42698
7.24012	8.78357	8.68627	9.84678	8.87311	8.56273
8.10634	8.50682	8.52471	9.74662	9.51246	8.60507
6.24975	6.41078	7.15974	7.39552	7.09982	6.59701
5.39548	5.89046	5.49468	7.36284	5.93628	6.01937
7.04084	6.82284	7.00113	8.00544	7.3203	7.51863
3.53314	4.73848	4.80639	5.44671	4.9848	5.05067
8.41181	8.72658	9.60059	9.80647	8.34772	8.87042
2.95323	3.5571	3.55209	4.36304	3.28456	3.46467
3.21147	4.07759	3.88996	4.65965	3.6631	4.27231
3.992	4.598	4.48793	6.47448	5.16586	5.30543
5.597	6.22741	6.57688	6.74757	6.42679	6.27071
5.22837	6.58157	6.34189	6.77151	6.44803	6.52575
3.81832	5.31524	4.70372	5.99403	3.63196	5.06279
4.92602	5.08378	4.81156	6.09003	5.49493	5.34509
7.18337	7.74945	7.79342	8.99513	8.29337	8.00022
6.92839	8.05171	7.99578	9.15936	9.07215	7.35844
5.0621	5.84502	5.72246	6.614	5.15331	5.68169
4.51955	6.02571	5.66357	6.49887	5.25407	6.16398
6.4465	7.62209	7.60433	8.53176	8.49042	7.9874
8.18022	8.29209	8.62247	8.77719	8.18595	8.59017
5.59774	6.76267	6.7612	7.56201	6.03696	6.29202
5.65222	7.49005	7.12845	7.55514	6.46148	6.91924
5.18355	5.97393	5.95852	6.91883	5.8191	6.09436
1.52197	1.47926	1.646	1.59324	1.76158	1.48445
	0	-0.258013	15.817	-2.59176	2.01593

## Sheet: HC_PUT
NL_FSVOI_PUT	NL_MR_PUT	NL_ssCT_PUT	NL_PT_PUT	NL_itCT_PUT	NL_DARTEL_PUT
NL_FSVOI	NL_MR	NL_ssCT	NL_PT	NL_itCT	NL_DARTEL
SUVR_PUT_BOTH	SUVR_PUT_BOTH	SUVR_PUT_BOTH	SUVR_PUT_BOTH	SUVR_PUT_BOTH	SUVR_PUT_BOTH
8.56313	8.17459	7.87823	8.34328	8.32984	8.8056
8.94361	9.24164	9.22047	8.51549	9.51457	9.0795
10.3248	10.2107	8.98038	9.4002	10.7815	10.2745
9.83491	9.7868	10.6678	9.2602	11.1252	9.96515
7.70165	6.86836	7.42657	7.64818	8.45356	7.49676
9.57595	9.34068	9.59079	9.36651	10.4938	9.35078
11.1285	10.4912	10.9551	11.0088	12.4497	10.9662
8.57448	8.52067	8.98667	9.04423	9.38927	8.73789
8.65821	8.00246	7.60446	9.0277	8.5392	8.40753
8.95165	9.24449	9.01689	8.33464	8.24276	9.02692
9.55736	10.5493	11.4842	10.3564	11.5755	10.1262
8.14025	8.15048	8.82065	8.16386	8.93602	8.13326
7.85604	7.77222	8.39098	8.0971	8.49546	7.865
8.30583	8.13346	8.18853	9.09124	8.63277	7.95859
6.34563	6.05737	6.27866	6.56679	6.56699	6.14204
10.2896	10.3736	9.37836	9.20983	10.7942	10.1937
10.4649	10.6648	11.1747	10.3265	11.9093	10.8253
9.32908	8.48798	8.81068	8.98473	8.79749	8.97146
6.68988	7.69682	7.40976	7.83396	6.99076	7.27742
9.63363	10.3746	9.9192	9.6314	10.2544	10.5742
8.44606	8.20054	8.79189	8.87465	9.09331	8.29574
9.10439	9.52672	8.76932	9.04126	10.2608	9.57448
9.12919	8.18048	9.44318	9.36968	9.73692	8.68747
8.90583	9.0112	9.53272	8.61255	10.0584	8.88165
8.78053	8.73479	8.96847	8.84401	7.7487	9.27598
10.718	9.91852	11.0698	10.5699	10.5082	10.6726
9.21616	8.41627	8.38616	9.021	9.33697	9.09548
9.58161	9.46056	9.27468	9.32645	8.77088	9.20296
10.8826	10.2867	9.29705	10.5943	11.5006	10.9646
8.63393	8.70051	8.52242	9.20399	9.23268	8.80278
7.16578	7.15189	6.72918	7.57441	8.00544	7.26351
10.3367	9.36872	10.176	10.6182	10.9098	9.97262
8.01445	8.25962	8.41679	8.6544	8.64467	8.36266
10.374	10.5492	10.7885	10.1594	11.1025	10.8849
8.90077	8.568	9.18203	9.50978	9.53161	9.21004
7.56533	7.74774	7.19935	8.66724	7.8731	8.45377
12.0096	11.232	12.2156	10.8128	10.5852	11.8023
8.87191	9.12588	9.0726	8.72308	8.55505	8.75664
9.00069	8.64725	9.11411	8.93889	8.77997	8.46165
8.9223	8.28022	8.2844	8.84894	8.65492	8.53171
7.28575	7.49067	7.6954	8.16252	8.30398	7.96526
8.25716	8.47572	8.19815	8.47246	8.18044	8.5255
10.5528	9.90405	9.83249	9.80829	9.82832	10.1806
7.25991	7.77366	7.72224	8.25857	7.8362	8.02498
9.35612	9.00712	9.55815	9.04026	9.49063	9.15086
8.9592	8.85466	8.70923	9.55668	8.77192	9.06707
8.97985	9.13116	9.14918	9.17114	8.77791	9.31488
10.1337	9.71153	10.5314	9.92656	8.90988	9.98247
8.01733	8.14772	7.20714	8.26109	8.42532	8.44987
6.52685	6.69369	6.78237	6.70295	6.984	6.89225
6.56164	6.34332	6.62187	7.52268	6.97593	7.04024
8.7965	8.77339	9.15714	8.86211	8.72806	8.91731
10.2391	9.56392	8.1607	10.6363	9.62072	9.92408
10.0576	10.2599	9.86754	9.74161	9.67231	10.0841
9.4596	8.86397	9.17299	9.62064	7.80031	9.55474
5.87533	6.27888	6.00873	6.68182	6.28172	6.17937
7.03489	7.00399	6.94521	7.76536	6.85803	7.73423
10.7583	10.0335	10.5628	10.3704	9.23851	10.4339
8.62546	8.74151	8.34761	9.22203	7.99719	9.19092
9.16316	8.54209	9.29821	9.79887	10.591	8.44979
10.6645	10.6079	11.0589	10.33	11.0563	10.945
8.16638	8.59611	8.47644	8.51289	8.09695	8.46527
9.1466	8.53479	8.33132	8.99553	8.5475	9.07774
9.99674	9.94587	10.2249	9.3117	9.7869	10.1613
8.5384	8.42549	8.17235	8.29115	8.22624	8.09489
9.96075	9.24703	9.89178	9.05341	9.59411	9.98921
10.4314	9.42758	9.8587	10.1035	11.037	10.1517
8.71527	8.18311	8.18981	8.58556	9.17621	8.41171
8.3753	7.67051	8.3724	8.43433	8.74113	8.03256
8.72998	8.52822	8.74562	8.92948	8.38712	8.3383
6.98864	6.87657	7.4215	7.55561	7.29667	6.72679
8.94427	8.77672	8.89704	9.01214	9.13212	8.99702
1.2581	1.1559	1.28648	0.974106	1.33259	1.19239
	-1.3524	0	1.29367	2.64222	1.12375
-1.87331	1.37094	1.29367	1.33133	-1.47938	-100
0.511465	0.610759	0.588281	0.435522	0.595409	#DIV/0!

## Sheet: PD_PUT
PD_FSVOI_PUT	PD_MR_PUT	PD_ssCT_PUT	PD_PT_PUT	PD_itCT_PUT	PD_DARTEL_PUT
PD_FSVOI	PD_MR	PD_ssCT	PD_PT	PD_itCT	PD_DARTEL
SUVR_PUT_BOTH	SUVR_PUT_BOTH	SUVR_PUT_BOTH	SUVR_PUT_BOTH	SUVR_PUT_BOTH	SUVR_PUT_BOTH
4.67666	4.96005	4.82294	6.14617	5.10424	5.23267
4.6444	4.68598	4.91651	5.75247	4.25681	4.52487
4.2391	4.02791	4.17409	5.45351	4.28049	4.49016
6.99743	6.20872	6.12314	8.59206	7.2976	6.96503
5.19583	5.0119	4.46604	6.86176	5.61587	5.45044
3.61135	3.78959	3.51132	5.36398	3.8295	4.01147
3.17342	3.52771	3.67898	5.19062	3.97686	3.86188
4.69575	4.61591	4.79921	6.69814	5.78575	4.75217
4.70271	4.3975	4.41189	6.63193	5.57344	4.71594
4.2379	3.57101	3.43611	5.50768	4.52927	4.33386
6.35073	5.39752	5.99794	6.8582	6.14403	6.24063
2.3284	2.54787	2.38658	2.93259	2.65572	2.61852
5.44383	5.12861	5.55565	6.87003	6.07502	5.37881
4.11082	4.23176	4.05197	4.76358	4.38882	4.38804
4.60135	4.2162	4.00065	5.48034	4.81714	4.70449
4.8356	4.78983	4.1795	6.80537	4.98086	5.03668
3.43084	3.46081	3.53798	4.72127	4.05695	3.8459
4.094	4.65531	4.76135	5.85171	4.77202	4.53907
2.77755	2.75932	2.75435	3.15209	2.95747	2.89485
4.23619	4.60622	4.86534	6.46153	4.73289	4.73318
4.56268	5.05017	4.90395	6.86875	5.31038	5.18607
3.17249	3.59338	3.80258	3.89269	3.24535	3.46914
4.37934	4.31368	4.569	5.93729	4.41123	4.50167
3.28507	3.86657	3.89847	4.49253	4.07108	3.95137
4.25256	4.24873	4.95577	6.21404	5.1147	4.2992
5.96442	6.17092	6.41512	8.19889	6.52191	6.68987
2.98938	3.14531	2.66831	3.76919	3.21625	3.28636
4.54174	4.87689	5.03617	6.1433	5.10693	4.77699
4.79983	5.65167	5.80508	6.96956	5.28529	5.60234
4.28516	4.51913	4.10002	4.98859	4.42787	4.94105
3.74363	4.1849	3.5369	5.33757	4.20587	4.46342
5.6513	5.63425	5.98522	8.63523	6.50675	5.829
3.29412	3.33183	3.2276	4.20401	3.40687	3.64315
4.66811	4.98612	5.152	6.92899	4.83038	4.95598
5.14038	5.79532	5.80947	7.27131	6.11724	5.83705
5.44497	5.93832	6.11687	7.69372	6.64458	5.79786
5.48268	5.3633	5.47168	7.52502	5.98317	5.28048
4.48231	4.6026	4.14545	6.36565	4.6851	4.72548
4.8486	4.74149	4.58512	6.40412	5.01424	5.22631
4.06673	4.05177	4.21317	4.92929	4.4074	4.35598
5.92398	5.97184	6.63017	8.30942	5.82724	5.80456
2.69972	2.90645	2.8077	3.37109	3.26984	2.9927
3.31103	3.58049	3.43992	4.25803	3.67379	3.89206
3.082	3.86461	3.73437	5.1852	4.05814	4.13674
6.99647	7.21417	7.61594	7.93855	6.74657	7.48751
3.43972	3.99306	3.86745	4.49909	3.80264	3.80323
4.53717	4.67902	4.13741	6.22155	3.69721	4.91817
4.26586	4.51025	4.28734	5.34808	4.69146	4.47154
5.7462	6.16912	6.25936	8.29337	6.56303	6.30441
5.25884	4.76562	5.00298	6.63296	6.12481	5.00535
5.22366	5.00974	4.89291	6.51	5.2008	5.40341
6.2295	5.89453	5.68993	6.60965	5.43534	6.34075
4.9256	5.31179	5.44443	7.08959	6.1333	5.57231
5.96802	5.829	6.0806	7.55068	6.56105	6.08405
4.71497	5.00862	4.73243	7.02856	5.83725	5.43533
5.32168	5.67107	5.62139	6.62625	6.11194	5.64856
4.55507	4.66135	4.66203	6.07744	4.96567	4.87211
1.05888	0.973453	1.10423	1.38713	1.10504	1.00853
	-23.3008	-23.2896	0	-18.2934	-19.8329

## Sheet: STAT_WORSE
NL_FSVOI_CAU	PD_FSVOI_CAU	NL_FSVOI_PUT	PD_FSVOI_PUT	NL_MR_CAU	PD_MR_CAU	NL_MR_PUT	PD_MR_PUT	NL_ssCT_CAU	PD_ssCT_CAU	NL_ssCT_PUT	PD_ssCT_PUT	NL_PT_CAU	PD_PT_CAU	NL_PT_PUT	PD_PT_PUT	NL_itCT_CAU	PD_itCT_CAU	NL_itCT_PUT	PD_itCT_PUT	NL_DARTEL_CAU	PD_DARTEL_CAU	NL_DARTEL_PUT	PD_DARTEL_PUT
NL_FSVOI	PD_FSVOI	NL_FSVOI	PD_FSVOI	NL_MR	PD_MR	NL_MR	PD_MR	NL_ssCT	PD_ssCT	NL_ssCT	PD_ssCT	NL_PT	PD_PT	NL_PT	PD_PT	NL_itCT	PD_itCT	NL_itCT	PD_itCT	NL_DARTEL	PD_DARTEL	NL_DARTEL	PD_DARTEL
SUVR_CAUD_BOTH	SUVR_CAUD_WORSE	SUVR_PUT_BOTH	SUVR_PUT_WORSE	SUVR_CAUD_BOTH	SUVR_CAUD_WORSE	SUVR_PUT_BOTH	SUVR_PUT_WORSE	SUVR_CAUD_BOTH	SUVR_CAUD_WORSE	SUVR_PUT_BOTH	SUVR_PUT_WORSE	SUVR_CAUD_BOTH	SUVR_CAUD_WORSE	SUVR_PUT_BOTH	SUVR_PUT_WORSE	SUVR_CAUD_BOTH	SUVR_CAUD_WORSE	SUVR_PUT_BOTH	SUVR_PUT_WORSE	SUVR_CAUD_BOTH	SUVR_CAUD_WORSE	SUVR_PUT_BOTH	SUVR_PUT_WORSE
7.24146	5.01668	8.56313	3.96635	7.57285	5.72502	8.17459	4.50371	8.19917	5.34482	7.87823	4.3547	7.203	6.68559	8.34328	5.86601	7.40166	5.74529	8.32984	4.71414	8.02084	5.38553	8.8056	4.74072
7.26618	4.2509	8.94361	3.85201	7.68563	4.30115	9.24164	3.94803	8.0578	4.20667	9.22047	3.95179	7.34977	5.10954	8.51549	5.178	8.57982	4.51864	9.51457	4.1817	7.94357	4.66876	9.0795	3.88612
7.69855	3.98707	10.3248	3.73391	8.71438	5.17359	10.2107	3.36262	8.59856	5.33078	8.98038	3.39128	8.22815	5.44584	9.4002	4.96243	8.2181	3.45146	10.7815	3.9717	8.53656	5.2612	10.2745	3.86989
7.6632	7.58622	9.83491	5.42184	9.47821	8.35097	9.7868	5.27709	10.5808	7.75306	10.6678	5.08849	8.99058	9.07086	9.2602	8.29772	10.6481	9.2499	11.1252	5.9452	9.24734	8.77391	9.96515	5.91756
6.61076	5.0686	7.70165	5.03128	5.90433	6.19908	6.86836	4.59821	6.98873	5.38201	7.42657	4.04424	6.81882	7.51703	7.64818	6.90989	7.60597	6.87554	8.45356	5.26053	6.92397	6.42636	7.49676	5.0063
7.60721	3.76942	9.57595	3.98438	8.6972	4.50703	9.34068	3.77734	9.00961	4.50518	9.59079	3.87849	8.67616	5.98194	9.36651	5.37482	9.67857	4.15515	10.4938	4.3631	8.54803	5.13914	9.35078	4.04977
9.68766	3.18481	11.1285	2.71008	8.66942	3.97735	10.4912	3.26586	9.94289	3.56949	10.9551	3.31635	9.57514	5.55941	11.0088	5.00007	10.4125	4.3442	12.4497	3.60291	9.65056	4.18182	10.9662	3.52245
7.33153	5.71154	8.57448	4.34537	8.1484	5.77193	8.52067	3.92051	8.71475	6.51575	8.98667	4.19449	8.46247	7.56552	9.04423	6.04476	9.00207	6.45702	9.38927	4.99785	7.90327	6.19505	8.73789	4.09163
6.61745	4.28247	8.65821	5.36424	7.10354	6.42707	8.00246	4.5762	7.30805	7.02436	7.60446	4.97476	7.18049	7.46826	9.0277	6.65261	6.99336	6.42536	8.5392	5.69737	6.93292	6.7621	8.40753	4.93073
7.35143	3.9345	8.95165	4.11561	8.28232	4.56899	9.24449	3.72687	8.72763	4.36691	9.01689	3.87437	7.72884	5.69093	8.33464	5.58164	7.51988	2.89867	8.24276	4.75606	8.2077	4.67961	9.02692	4.46569
6.29896	3.42414	9.55736	6.45321	8.69933	5.42856	10.5493	5.32439	8.71553	5.83078	11.4842	5.80702	9.00429	6.06233	10.3564	6.9226	8.94681	5.55388	11.5755	6.33237	8.33994	5.46648	10.1262	6.28118
6.98542	3.31039	8.14025	2.64921	7.8003	4.12712	8.15048	2.63834	8.65103	4.03675	8.82065	2.58069	7.88531	4.67622	8.16386	3.18427	8.32149	4.19579	8.93602	3.01373	7.68451	4.32512	8.13326	2.71591
5.11869	6.37436	7.85604	4.42285	6.57317	6.48019	7.77222	4.49918	6.52762	6.98318	8.39098	4.98503	6.8399	7.79352	8.0971	6.68829	6.61807	6.61102	8.49546	5.64588	6.68262	6.56548	7.865	4.57732
6.56318	2.92364	8.30583	3.87282	7.22336	3.62086	8.13346	3.92837	7.00235	3.42353	8.18853	3.89093	7.67843	4.04245	9.09124	4.42098	6.39154	2.9474	8.63277	3.98252	7.17627	3.51812	7.95859	4.08635
4.72436	4.25133	6.34563	3.977	5.13609	4.9094	6.05737	3.47322	5.28369	4.49524	6.27866	3.12229	5.491	5.68456	6.56679	4.9948	5.09394	4.92756	6.56699	4.14836	5.06121	5.29528	6.14204	3.97274
7.73635	5.71006	10.2896	4.95722	8.87633	7.47341	10.3736	4.68568	8.85759	6.70327	9.37836	4.26846	8.33097	8.0134	9.20983	6.87742	9.75323	6.03703	10.7942	5.1412	8.60731	7.40175	10.1937	4.86687
9.61675	4.20912	10.4649	3.20054	9.42407	4.86639	10.6648	3.14994	10.9528	4.94223	11.1747	3.21796	9.48296	5.84205	10.3265	4.57552	11.0557	4.84805	11.9093	3.86511	9.62235	5.46202	10.8253	3.46861
7.37192	5.63793	9.32908	3.63289	7.28746	6.0104	8.48798	4.21329	7.74571	5.69684	8.81068	4.04891	7.66534	7.32572	8.98473	5.68008	7.43312	5.61026	8.79749	4.03717	7.61086	6.19272	8.97146	4.09972
5.18523	2.81392	6.68988	2.7105	6.37571	3.25221	7.69682	2.79974	6.26248	3.20093	7.40976	2.83348	6.2625	3.7102	7.83396	3.13793	4.97949	3.52285	6.99076	2.91198	5.82279	3.24158	7.27742	2.89672
8.25122	4.20738	9.63363	3.3821	8.83883	4.96085	10.3746	3.89049	9.05061	5.53625	9.9192	4.27486	8.9878	6.58264	9.6314	6.25767	8.84933	5.36559	10.2544	4.13754	9.47434	5.55637	10.5742	4.08056
6.95608	4.73396	8.44606	3.99383	6.58169	6.50741	8.20054	4.5991	7.42396	5.73655	8.79189	4.47629	7.82837	7.6279	8.87465	6.61721	7.49335	3.89274	9.09331	5.00716	7.56487	6.7234	8.29574	4.72698
6.42544	2.92063	9.10439	3.05211	8.47901	4.0572	9.52672	3.59313	8.47114	4.19745	8.76932	3.82046	8.10565	4.29155	9.04126	3.89264	9.26526	2.93762	10.2608	3.51354	8.58443	3.81125	9.57448	3.49273
7.74893	5.17846	9.12919	4.14078	7.05244	5.32837	8.18048	4.25355	8.66651	6.07544	9.44318	4.80156	8.22306	6.80907	9.36968	5.738	9.16113	5.76886	9.73692	4.17952	8.10995	5.65811	8.68747	4.36017
6.33993	5.29665	8.90583	3.73123	7.62127	5.76779	9.0112	4.17359	7.73203	6.03869	9.53272	4.27002	7.3572	6.27358	8.61255	4.86849	7.81488	6.18624	10.0584	4.37777	7.3976	5.93211	8.88165	4.35542
7.20324	6.29052	8.78053	3.61504	8.4758	5.72023	8.73479	3.66513	8.73417	6.59528	8.96847	4.16281	7.88005	7.46988	8.84401	5.94016	8.56768	6.74083	7.7487	4.12437	8.62477	6.01059	9.27598	3.50593
7.6133	6.63591	10.718	5.54979	8.10016	7.74435	9.91852	5.5607	8.90336	7.89143	11.0698	5.74896	8.40277	8.95727	10.5699	8.22137	9.20045	8.41575	10.5082	6.17908	8.62297	8.25537	10.6726	6.10565
6.84795	3.1469	9.21616	2.71695	8.05505	3.43099	8.41627	2.77502	8.10505	3.03608	8.38616	2.47116	8.18307	3.85912	9.021	3.42086	7.50875	2.84122	9.33697	2.94893	7.64112	3.52711	9.09548	2.93854
7.34508	5.21908	9.58161	3.45955	7.58185	6.1632	9.46056	4.058	7.93132	6.39429	9.27468	4.22409	8.10003	7.20226	9.32645	5.84712	7.48309	6.49927	8.77088	4.31615	7.59553	6.13885	9.20296	3.92874
9.30576	6.79349	10.8826	3.24138	9.29114	7.03044	10.2867	4.55995	9.56569	7.15262	9.29705	4.0936	9.51725	8.20698	10.5943	6.36954	10.5483	6.1654	11.5006	4.41068	9.59639	7.53375	10.9646	4.55618
8.16255	3.36371	8.63393	4.91938	8.54646	5.17411	8.70051	4.47715	9.12858	4.95446	8.52242	4.69024	8.89767	5.34388	9.20399	4.93615	9.12911	3.43076	9.23268	5.0219	8.69473	5.27982	8.80278	4.90195
4.9333	2.54057	7.16578	4.10528	6.25186	5.1901	7.15189	3.68226	6.04849	4.78905	6.72918	3.84712	6.53595	6.08008	7.57441	5.00267	4.71193	3.12332	8.00544	4.02746	5.73774	5.2947	7.26351	3.95736
9.15932	6.9497	10.3367	5.27282	8.2866	7.8379	9.36872	5.32995	10.0213	8.51458	10.176	6.04038	9.76462	9.24423	10.6182	8.43247	10.4874	7.63368	10.9098	6.65637	9.24536	7.89755	9.97262	5.50097
5.29472	3.08571	8.01445	2.59403	6.82688	3.6265	8.25962	2.81289	6.73882	2.81176	8.41679	2.27792	7.10713	4.75339	8.6544	3.88595	6.59885	3.74608	8.64467	2.87492	6.62829	3.95877	8.36266	3.04665
8.31418	5.46952	10.374	3.82004	9.56089	6.4196	10.5492	4.38697	9.3905	6.33587	10.7885	4.79701	8.98537	7.42182	10.1594	6.70639	9.44443	5.70861	11.1025	4.21379	9.54195	5.89389	10.8849	4.26916
7.79932	7.45747	8.90077	4.6569	8.57061	8.28243	8.568	5.49877	9.29217	8.09421	9.18203	5.21403	8.75365	9.874	9.50978	7.26894	9.29434	8.36577	9.53161	5.68136	8.55991	8.52448	9.21004	5.55595
4.49898	7.57699	7.56533	5.09866	6.54576	7.89817	7.74774	5.08725	5.11952	8.83999	7.19935	5.55273	7.02418	9.63753	8.66724	7.21751	5.10131	9.27253	7.8731	5.88956	6.50454	8.49715	8.45377	4.80305
10.9061	7.05502	12.0096	5.33952	11.4618	6.73476	11.232	5.1566	12.1364	7.6425	12.2156	5.24873	10.8121	7.84147	10.8128	7.57428	11.2645	7.71935	10.5852	6.07243	11.261	7.15471	11.8023	5.13741
5.18838	5.28924	8.87191	3.75531	6.93405	5.52419	9.12588	3.86143	6.73101	4.80724	9.0726	3.18377	7.39853	7.17122	8.72308	6.20167	6.36061	5.88501	8.55505	4.1447	6.25793	5.89954	8.75664	4.05346
7.6156	6.75727	9.00069	3.97213	8.68622	6.43573	8.64725	4.15939	8.60739	6.79434	9.11411	4.11359	8.2095	7.82947	8.93889	6.02525	7.32317	6.94348	8.77997	4.3844	7.95324	7.13974	8.46165	4.5929
7.45182	3.41686	8.9223	5.39029	7.97714	5.12076	8.28022	5.08318	8.51735	5.50489	8.2844	5.56619	8.02345	5.71932	8.84894	5.79246	8.44007	5.15491	8.65492	5.52048	7.87478	5.43413	8.53171	5.39603
6.37377	8.3806	7.28575	4.94391	6.38339	7.49716	7.49067	4.74722	6.99321	8.32603	7.6954	5.28716	7.32279	9.62261	8.16252	8.15001	7.27639	6.53727	8.30398	4.51793	7.20575	8.33536	7.96526	4.50693
7.12878	2.63543	8.25716	2.57141	7.76496	3.19629	8.47572	2.69691	7.57372	3.16409	8.19815	2.57214	7.75345	3.92339	8.47246	3.07369	8.23853	2.81068	8.18044	2.99972	7.43955	3.10047	8.5255	2.76209
9.24353	2.33982	10.5528	3.35506	8.89439	3.63931	9.90405	3.07885	9.48168	3.4037	9.83249	3.34561	8.80843	4.23234	9.80829	3.73483	8.3614	3.17736	9.82832	3.57225	9.16309	3.73197	10.1806	3.4066
5.89389	3.43085	7.25991	2.57855	7.49016	4.12888	7.77366	3.09935	7.28605	3.43533	7.72224	2.69628	7.67619	5.80551	8.25857	4.83055	7.05824	4.34423	7.8362	3.11723	7.23925	4.64264	8.02498	3.34301
7.84851	5.68041	9.35612	7.11026	8.30129	5.97613	9.00712	6.95983	9.08316	6.48715	9.55815	7.30757	8.15815	6.53463	9.04026	7.74312	8.80134	6.29818	9.49063	6.75282	8.41347	6.32012	9.15086	7.39679
7.7581	4.70538	8.9592	3.41587	8.53572	6.01905	8.85466	3.68503	9.0107	6.37926	8.70923	3.65389	8.26218	6.0157	9.55668	4.32528	7.31613	6.05425	8.77192	3.46902	8.34101	6.04321	9.06707	3.37258
7.3229	3.97394	8.97985	4.15543	8.30829	5.0629	9.13116	4.42092	8.2985	4.64504	9.14918	3.76559	7.89961	5.85954	9.17114	6.25065	7.95986	3.96068	8.77791	3.8322	8.26114	4.97215	9.31488	4.68097
8.87279	4.4867	10.1337	3.91424	8.9107	4.47958	9.71153	3.81677	10.1755	4.42128	10.5314	3.64227	9.17936	5.66012	9.92656	4.9026	5.77029	5.14457	8.90988	4.03944	9.18829	4.92625	9.98247	3.80217
7.13248	6.82016	8.01733	4.68902	7.24907	7.8522	8.14772	5.4645	6.71467	7.65698	7.20714	5.55149	7.38551	8.84181	8.26109	7.91352	8.34345	7.64127	8.42532	6.40294	7.67418	7.61065	8.44987	5.45694
5.54088	6.03306	6.52685	5.16808	6.0078	8.04242	6.69369	4.71538	6.4581	8.44603	6.78237	5.20898	6.27231	8.98562	6.70295	6.33203	6.1287	8.64099	6.984	5.66989	6.03756	6.84209	6.89225	4.96597
5.64405	4.77719	6.56164	5.41043	5.65259	5.75671	6.34332	5.0896	6.39447	5.62582	6.62187	5.19868	6.48634	6.5331	7.52268	6.39426	6.25229	4.33251	6.97593	5.2026	6.29035	5.29825	7.04024	5.48234
7.3676	4.05344	8.7965	5.30151	7.77898	5.72098	8.77339	4.97194	8.82216	5.56478	9.15714	5.28906	8.08343	6.47435	8.86211	6.11743	8.13467	4.84268	8.72806	4.94316	7.96171	5.68383	8.91731	5.32591
9.22998	5.63732	10.2391	4.7608	9.04306	7.25636	9.56392	4.45583	10.842	7.9468	8.1607	4.97413	9.64305	8.41367	10.6363	7.00466	8.4162	7.89601	9.62072	5.62214	9.02236	7.9108	9.92408	4.76914
8.38101	8.26187	10.0576	5.02175	8.81308	7.96814	10.2599	4.41037	9.62177	8.29757	9.86754	4.48708	8.69375	8.85867	9.74161	7.41703	8.45666	7.87608	9.67231	5.40708	8.88182	8.45607	10.0841	4.86112
6.55622	5.27137	9.4596	4.31693	7.34374	6.65139	8.86397	4.54482	7.44191	6.45775	9.17299	4.06834	7.59558	7.53994	9.62064	6.99434	7.18054	6.77214	7.80031	4.73245	7.40101	6.35219	9.55474	4.83785
4.3025	6.12106	5.87533	4.03362	6.02996	7.19843	6.27888	4.94163	5.67562	6.86797	6.00873	4.80432	6.01087	7.15291	6.68182	5.97558	5.14019	6.68368	6.28172	5.67409	5.36013	6.61901	6.17937	4.73403
4.35744		7.03489		5.62038		7.00399		5.423		6.94521		5.94074		7.76536		3.98795		6.85803		5.73733		7.73423
8.91441		10.7583		8.56877		10.0335		9.30452		10.5628		9.14894		10.3704		8.65612		9.23851		9.13311		10.4339
6.56346		8.62546		6.63984		8.74151		6.74195		8.34761		7.57113		9.22203		6.63195		7.99719		7.2459		9.19092
7.50111		9.16316		8.45783		8.54209		9.15579		9.29821		8.66443		9.79887		8.89049		10.591		7.76884		8.44979
8.77552		10.6645		9.73923		10.6079		10.818		11.0589		9.24478		10.33		8.90715		11.0563		9.75933		10.945
6.99035		8.16638		7.56728		8.59611		8.06895		8.47644		7.58504		8.51289		7.62495		8.09695		7.54967		8.46527
8.35524		9.1466		8.22273		8.53479		8.78472		8.33132		8.37551		8.99553		9.02547		8.5475		8.47315		9.07774
8.32882		9.99674		8.18116		9.94587		9.07017		10.2249		8.47361		9.3117		8.51728		9.7869		7.91841		10.1613
6.10331		8.5384		7.0622		8.42549		6.85787		8.17235		7.29191		8.29115		7.21744		8.22624		6.85986		8.09489
8.21694		9.96075		8.57788		9.24703		9.11506		9.89178		8.33811		9.05341		8.54914		9.59411		9.01134		9.98921
9.50126		10.4314		7.98563		9.42758		8.9809		9.8587		9.18292		10.1035		10.5543		11.037		8.91189		10.1517
6.8586		8.71527		7.90872		8.18311		8.08369		8.18981		7.66319		8.58556		8.1224		9.17621		7.7546		8.41171
6.63252		8.3753		6.89204		7.67051		7.3468		8.3724		7.33559		8.43433		7.34973		8.74113		7.26036		8.03256
6.70036		8.72998		7.71904		8.52822		8.21378		8.74562		7.37388		8.92948		7.75339		8.38712		7.27294		8.3383
5.17942		6.98864		5.99547		6.87657		6.50341		7.4215		6.33791		7.55561		6.10783		7.29667		5.96358		6.72679
7.20582	4.9543	8.94427	4.19563	7.81723	5.76021	8.77672	4.23986	8.23639	5.78893	8.89704	4.29557	7.98183	6.74814	9.01214	5.88797	7.96383	5.59258	9.13212	4.64654	7.8943	5.92694	8.99702	4.43601
1.39434	1.56581	1.2581	1.00086	1.14996	1.42336	1.1559	0.865725	1.43565	1.62587	1.28648	1.01445	1.02096	1.60942	0.974106	1.37784	1.5594	1.76589	1.33259	1.0272	1.19283	1.46143	1.19239	0.932955
				8.48488	16.2669	-1.87331	1.05415	14.302	16.8467	-0.528052	2.38197	10.7693	36.2078	0.758787	40.3357	10.5194	12.8834	2.10022	10.747	9.55443	19.6322	0.589768	5.72926
-31.2459		-53.0914		-26.3139		-51.692		-29.7152		-51.7191		-15.4563		-34.6662		-29.7752		-49.1188		-24.9213		-50.6947
3.53458e-14		7.22808e-47		2.93326e-15		1.82884e-49		3.16413e-15		1.19599e-44		6.1027e-07		1.28761e-29		6.34604e-13		2.27067e-42		1.07175e-13		1.06873e-47

## Sheet: STAT_BETTER
NL_FSVOI_CAU	PD_FSVOI_CAU	NL_FSVOI_PUT	PD_FSVOI_PUT	NL_MR_CAU	PD_MR_CAU	NL_MR_PUT	PD_MR_PUT	NL_ssCT_CAU	PD_ssCT_CAU	NL_ssCT_PUT	PD_ssCT_PUT	NL_PT_CAU	PD_PT_CAU	NL_PT_PUT	PD_PT_PUT	NL_itCT_CAU	PD_itCT_CAU	NL_itCT_PUT	PD_itCT_PUT	NL_DARTEL_CAU	PD_DARTEL_CAU	NL_DARTEL_PUT	PD_DARTEL_PUT
NL_FSVOI	PD_FSVOI	NL_FSVOI	PD_FSVOI	NL_MR	PD_MR	NL_MR	PD_MR	NL_ssCT	PD_ssCT	NL_ssCT	PD_ssCT	NL_PT	PD_PT	NL_PT	PD_PT	NL_itCT	PD_itCT	NL_itCT	PD_itCT	NL_DARTEL	PD_DARTEL	NL_DARTEL	PD_DARTEL
SUVR_CAUD_BOTH	SUVR_CAUD_BETTER	SUVR_PUT_BOTH	SUVR_PUT_BETTER	SUVR_CAUD_BOTH	SUVR_CAUD_BETTER	SUVR_PUT_BOTH	SUVR_PUT_BETTER	SUVR_CAUD_BOTH	SUVR_CAUD_BETTER	SUVR_PUT_BOTH	SUVR_PUT_BETTER	SUVR_CAUD_BOTH	SUVR_CAUD_BETTER	SUVR_PUT_BOTH	SUVR_PUT_BETTER	SUVR_CAUD_BOTH	SUVR_CAUD_BETTER	SUVR_PUT_BOTH	SUVR_PUT_BETTER	SUVR_CAUD_BOTH	SUVR_CAUD_BETTER	SUVR_PUT_BOTH	SUVR_PUT_BETTER
7.24146	5.31211	8.56313	5.52705	7.57285	6.6689	8.17459	5.4294	8.19917	6.33203	7.87823	5.30454	7.203	7.23931	8.34328	6.43431	7.40166	6.68659	8.32984	5.50547	8.02084	6.44074	8.8056	5.73864
7.26618	4.2161	8.94361	5.34298	7.68563	5.22822	9.24164	5.40348	8.0578	5.01027	9.22047	5.85449	7.34977	5.79947	8.51549	6.31101	8.57982	4.21973	9.51457	4.32985	7.94357	5.00384	9.0795	5.14591
7.69855	4.93887	10.3248	4.70146	8.71438	5.70938	10.2107	4.67476	8.59856	5.63036	8.98038	4.93519	8.22815	6.40019	9.4002	5.93097	8.2181	3.94805	10.7815	4.58072	8.53656	5.52328	10.2745	5.09323
7.6632	7.69021	9.83491	8.43645	9.47821	9.03014	9.7868	7.16691	10.5808	8.6555	10.6678	7.18729	8.99058	9.52684	9.2602	8.89479	10.6481	6.8397	11.1252	8.68857	9.24734	9.46835	9.96515	8.04237
6.61076	5.76163	7.70165	5.34503	5.90433	6.49579	6.86836	5.41413	6.98873	6.10372	7.42657	4.87614	6.81882	7.44735	7.64818	6.81496	7.60597	6.42165	8.45356	5.96135	6.92397	6.3747	7.49676	5.88227
7.60721	4.13886	9.57595	3.24468	8.6972	4.7343	9.34068	3.8015	9.00961	3.88973	9.59079	3.15432	8.67616	5.96403	9.36651	5.35343	9.67857	4.59861	10.4938	3.31069	8.54803	4.91384	9.35078	3.97424
9.68766	2.9355	11.1285	3.73505	8.66942	4.8104	10.4912	3.79703	9.94289	4.86124	10.9551	4.05195	9.57514	6.15506	11.0088	5.38661	10.4125	4.3752	12.4497	4.36149	9.65056	4.66853	10.9662	4.21099
7.33153	6.84406	8.57448	5.04504	8.1484	6.21654	8.52067	5.29203	8.71475	6.58323	8.98667	5.38717	8.46247	8.53469	9.04423	7.33341	9.00207	7.40174	9.38927	6.5518	7.90327	6.72269	8.73789	5.3944
6.61745	5.37856	8.65821	4.05591	7.10354	6.17487	8.00246	4.22375	7.30805	6.3429	7.60446	3.86461	7.18049	7.63475	9.0277	6.61182	6.99336	6.96368	8.5392	5.45295	6.93292	6.32434	8.40753	4.5071
7.35143	3.90128	8.95165	4.37936	8.28232	4.41517	9.24449	3.4107	8.72763	4.04526	9.01689	2.98535	7.72884	5.55629	8.33464	5.43161	7.51988	4.57161	8.24276	4.296	8.2077	4.89225	9.02692	4.19827
6.29896	3.38194	9.55736	6.24549	8.69933	4.04046	10.5493	5.46863	8.71553	4.97926	11.4842	6.18356	9.00429	6.26839	10.3564	6.79559	8.94681	3.64816	11.5755	5.96091	8.33994	4.9944	10.1262	6.20121
6.98542	2.89869	8.14025	2.00732	7.8003	3.61991	8.15048	2.45991	8.65103	3.21891	8.82065	2.19786	7.88531	3.98495	8.16386	2.6879	8.32149	3.57514	8.93602	2.30764	7.68451	3.46332	8.13326	2.52384
5.11869	6.86517	7.85604	6.49432	6.57317	6.18849	7.77222	5.77598	6.52762	7.3892	8.39098	6.14255	6.8399	7.86052	8.0971	7.05696	6.61807	7.56064	8.49546	6.51639	6.68262	6.65219	7.865	6.20316
6.56318	3.84716	8.30583	4.35415	7.22336	3.95046	8.13346	4.52674	7.00235	3.87814	8.18853	4.20855	7.67843	4.56562	9.09124	5.09668	6.39154	3.13659	8.63277	4.78385	7.17627	3.99339	7.95859	4.68138
4.72436	4.64299	6.34563	5.14385	5.13609	5.20794	6.05737	4.93858	5.28369	4.93744	6.27866	4.85466	5.491	6.11051	6.56679	5.95242	5.09394	4.38294	6.56699	5.46737	5.06121	5.27262	6.14204	5.41596
7.73635	6.4023	10.2896	4.73575	8.87633	7.58898	10.3736	4.89108	8.85759	7.13418	9.37836	4.09301	8.33097	7.96843	9.20983	6.73532	9.75323	7.53181	10.7942	4.82496	8.60731	7.61931	10.1937	5.20179
9.61675	4.47401	10.4649	3.67885	9.42407	5.19331	10.6648	3.76305	10.9528	5.26942	11.1747	3.84913	9.48296	6.48093	10.3265	4.86299	11.0557	4.55431	11.9093	4.24347	9.62235	5.2165	10.8253	4.21272
7.37192	5.68995	9.32908	4.54311	7.28746	7.32731	8.48798	5.08507	7.74571	7.76846	8.81068	5.45404	7.66534	8.10156	8.98473	6.01858	7.43312	7.38972	8.79749	5.4865	7.61086	6.95887	8.97146	4.96625
5.18523	2.649	6.68988	2.844	6.37571	3.21213	7.69682	2.71776	6.26248	3.12428	7.40976	2.67296	6.2625	3.64617	7.83396	3.16665	4.97949	3.48025	6.99076	3.00425	5.82279	3.38422	7.27742	2.89293
8.25122	5.58526	9.63363	5.10737	8.83883	5.72335	10.3746	5.34235	9.05061	6.28744	9.9192	5.47266	8.9878	7.69831	9.6314	6.6712	8.84933	6.40282	10.2544	5.3452	9.47434	6.73194	10.5742	5.40441
6.95608	5.82093	8.44606	5.09186	6.58169	7.12479	8.20054	5.51411	7.42396	6.96225	8.79189	5.34379	7.82837	8.66154	8.87465	7.12746	7.49335	7.84211	9.09331	5.62225	7.56487	7.53234	8.29574	5.65824
6.42544	3.33199	9.10439	3.30173	8.47901	3.90046	9.52672	3.59363	8.47114	4.20105	8.76932	3.78419	8.10565	4.0511	9.04126	3.89274	9.26526	3.31454	10.2608	2.96951	8.58443	3.95984	9.57448	3.44488
7.74893	5.92514	9.12919	4.63562	7.05244	5.72068	8.18048	4.37552	8.66651	5.90213	9.44318	4.32981	8.22306	6.91156	9.36968	6.14226	9.16113	5.57468	9.73692	4.64954	8.10995	5.99351	8.68747	4.64721
6.33993	4.97266	8.90583	2.82838	7.62127	5.85355	9.0112	3.56806	7.73203	5.78496	9.53272	3.53722	7.3572	6.18516	8.61255	4.12699	7.81488	5.76131	10.0584	3.7729	7.3976	5.45869	8.88165	3.55852
7.20324	7.27661	8.78053	4.8971	8.4758	6.59774	8.73479	4.81615	8.73417	7.69602	8.96847	5.72673	7.88005	7.88311	8.84401	6.48032	8.56768	8.00552	7.7487	6.07759	8.62477	7.07068	9.27598	5.07048
7.6133	6.43535	10.718	6.36054	8.10016	7.90171	9.91852	6.76422	8.90336	8.10634	11.0698	7.06282	8.40277	8.75036	10.5699	8.17703	9.20045	6.20567	10.5082	6.85523	8.62297	8.0393	10.6726	7.25789
6.84795	3.82377	9.21616	3.30609	8.05505	4.11957	8.41627	3.52616	8.10505	3.24344	8.38616	2.87108	8.18307	4.61709	9.021	4.12744	7.50875	4.17484	9.33697	3.49119	7.64112	4.39639	9.09548	3.64411
7.34508	6.03218	9.58161	5.63741	7.58185	6.75843	9.46056	5.71913	7.93132	7.01212	9.27468	5.87141	8.10003	7.46424	9.32645	6.44793	7.48309	6.7319	8.77088	5.92026	7.59553	6.76275	9.20296	5.64943
9.30576	6.24933	10.8826	6.5279	9.29114	8.09505	10.2867	6.77453	9.56569	9.75151	9.29705	7.56536	9.51725	9.06792	10.5943	7.58669	10.5483	7.43753	11.5006	6.18483	9.59639	8.16107	10.9646	6.67834
8.16255	4.51937	8.63393	3.65863	8.54646	5.13493	8.70051	4.55994	9.12858	4.48214	8.52242	3.52617	8.89767	5.53422	9.20399	5.03957	9.12911	4.93803	9.23268	3.8503	8.69473	5.20641	8.80278	4.97906
4.9333	4.1509	7.16578	3.38601	6.25186	5.52043	7.15189	4.67361	6.04849	4.45646	6.72918	3.23527	6.53595	6.13345	7.57441	5.66319	4.71193	4.9878	8.00544	4.37933	5.73774	4.94353	7.26351	4.95545
9.15932	7.31213	10.3367	6.04867	8.2866	7.72351	9.36872	5.94722	10.0213	7.49721	10.176	5.92848	9.76462	9.50152	10.6182	8.84378	10.4874	8.49823	10.9098	6.35286	9.24536	8.4655	9.97262	6.16638
5.29472	2.34666	8.01445	3.9714	6.82688	4.03475	8.25962	3.83638	6.73882	2.88288	8.41679	4.15095	7.10713	5.01984	8.6544	4.51325	6.59885	1.05833	8.64467	3.92406	6.62829	3.89024	8.36266	4.22312
8.31418	6.34906	10.374	5.57746	9.56089	6.65837	10.5492	5.60237	9.3905	6.85381	10.7885	5.51712	8.98537	8.04014	10.1594	7.15794	9.44443	6.7143	11.1025	5.46455	9.54195	6.99326	10.8849	5.66239
7.79932	7.042	8.90077	5.6356	8.57061	9.25533	8.568	6.08365	9.29217	9.24361	9.18203	6.3884	8.75365	9.82115	9.50978	7.2736	9.29434	9.3507	9.53161	6.54103	8.55991	8.59874	9.21004	6.11036
4.49898	8.66548	7.56533	5.76725	6.54576	9.07979	7.74774	6.7658	5.11952	8.22791	7.19935	6.66537	7.02418	9.84931	8.66724	8.15673	5.10131	9.73832	7.8731	7.37867	6.50454	8.70667	8.45377	6.76508
10.9061	5.56918	12.0096	5.62176	11.4618	6.1058	11.232	5.56428	12.1364	6.70529	12.2156	5.68844	10.8121	6.97571	10.8128	7.47712	11.2645	6.51661	10.5852	5.89639	11.261	6.072	11.8023	5.41959
5.18838	5.47885	8.87191	5.20557	6.93405	6.23526	9.12588	5.32324	6.73101	6.14181	9.0726	5.08048	7.39853	7.54323	8.72308	6.52509	6.36061	5.98455	8.55505	5.21052	6.25793	6.13217	8.75664	5.37887
7.6156	7.3973	9.00069	5.85591	8.68622	7.23405	8.64725	5.34018	8.60739	7.22079	9.11411	5.07009	8.2095	8.19238	8.93889	6.7938	7.32317	7.72059	8.77997	5.66204	7.95324	7.92112	8.46165	5.87778
7.45182	3.64393	8.9223	2.71609	7.97714	4.37861	8.28022	3.04895	8.51735	4.14884	8.2844	2.89765	8.02345	5.19007	8.84894	4.09006	8.44007	4.82466	8.65492	3.32517	7.87478	4.6897	8.53171	3.34477
6.37377	8.4374	7.28575	6.83129	6.38339	9.88392	7.49067	7.16252	6.99321	10.8004	7.6954	7.93594	7.32279	9.97956	8.16252	8.4644	7.27639	10.052	8.30398	7.10025	7.20575	9.37412	7.96526	7.06622
7.12878	3.22365	8.25716	2.80624	7.76496	3.89676	8.47572	3.11018	7.57372	3.91735	8.19815	3.03673	7.75345	4.7769	8.47246	3.66023	8.23853	3.73064	8.18044	3.53246	7.43955	3.80751	8.5255	3.21692
9.24353	3.87245	10.5528	3.26678	8.89439	4.49018	9.90405	4.06823	9.48168	4.34771	9.83249	3.53162	8.80843	5.0619	9.80829	4.76673	8.3614	4.12036	9.82832	3.77252	9.16309	4.78097	10.1806	4.36406
5.89389	4.54091	7.25991	3.80268	7.49016	5.03961	7.77366	4.60865	7.28605	5.47882	7.72224	4.74368	7.67619	7.10423	8.25857	5.53002	7.05824	5.9393	7.8362	4.97297	7.23925	5.92936	8.02498	4.90845
7.84851	5.52929	9.35612	6.89426	8.30129	6.46396	9.00712	7.46145	9.08316	6.66136	9.55815	7.91577	8.15815	6.94803	9.04026	8.12855	8.80134	6.54785	9.49063	6.74049	8.41347	6.22421	9.15086	7.57571
7.7581	5.63956	8.9592	3.46797	8.53572	7.11112	8.85466	4.29255	9.0107	6.30671	8.70923	4.07509	8.26218	7.48301	9.55668	4.66808	7.31613	6.81871	8.77192	4.127	8.34101	6.98	9.06707	4.22195
7.3229	3.66559	8.97985	4.94272	8.30829	5.58329	9.13116	4.94448	8.2985	4.76607	9.14918	4.51983	7.89961	6.13689	9.17114	6.19161	7.95986	3.28277	8.77791	3.55836	8.26114	5.15907	9.31488	5.16214
8.87279	5.38549	10.1337	4.62698	8.9107	5.65255	9.71153	5.1845	10.1755	5.17895	10.5314	4.91452	9.17936	6.49473	9.92656	5.78122	5.77029	5.82475	8.90988	5.3254	9.18829	5.73937	9.98247	5.12235
7.13248	7.5811	8.01733	6.97625	7.24907	7.64029	8.14772	6.89383	6.71467	7.93835	7.20714	6.98742	7.38551	9.158	8.26109	8.68406	8.34345	8.98607	8.42532	6.72768	7.67418	8.41407	8.44987	7.17605
5.54088	7.85926	6.52685	5.34002	6.0078	8.06158	6.69369	4.8173	6.4581	7.51748	6.78237	4.7911	6.27231	9.34393	6.70295	6.94248	6.1287	9.53016	6.984	6.59269	6.03756	7.90695	6.89225	5.04586
5.64405	5.38086	6.56164	5.04244	5.65259	5.93883	6.34332	4.9276	6.39447	5.82512	6.62187	4.57842	6.48634	6.69994	7.52268	6.62904	6.25229	6.02523	6.97593	5.19895	6.29035	6.08901	7.04024	5.32224
7.3676	5.04854	8.7965	7.29103	7.77898	6.34943	8.77339	6.84343	8.82216	5.76851	9.15714	6.10222	8.08343	6.52492	8.86211	7.1159	8.13467	5.69108	8.72806	5.94155	7.96171	6.67402	8.91731	7.38453
9.22998	7.12479	10.2391	5.07371	9.04306	7.96637	9.56392	6.14401	10.842	7.28194	8.1607	5.90169	9.64305	8.64291	10.6363	7.17216	8.4162	9.04998	9.62072	6.63028	9.02236	8.0595	9.92408	6.35321
8.38101	8.11522	10.0576	6.85509	8.81308	8.59705	10.2599	7.2083	9.62177	8.92832	9.86754	7.62993	8.69375	8.7005	9.74161	7.68064	8.45666	8.47766	9.67231	7.68304	8.88182	8.7164	10.0841	7.27309
6.55622	5.90445	9.4596	5.18706	7.34374	6.86743	8.86397	5.45955	7.44191	7.04685	9.17299	5.37812	7.59558	7.58278	9.62064	7.06184	7.18054	5.34488	7.80031	6.91142	7.40101	6.23538	9.55474	6.01624
4.3025	5.05347	5.87533	6.71923	6.02996	7.79983	6.27888	6.42131	5.67562	7.40516	6.00873	6.46175	6.01087	7.98242	6.68182	7.29547	5.14019	6.22545	6.28172	6.56228	5.36013	7.23817	6.17937	6.58917
4.35744		7.03489		5.62038		7.00399		5.423		6.94521		5.94074		7.76536		3.98795		6.85803		5.73733		7.73423
8.91441		10.7583		8.56877		10.0335		9.30452		10.5628		9.14894		10.3704		8.65612		9.23851		9.13311		10.4339
6.56346		8.62546		6.63984		8.74151		6.74195		8.34761		7.57113		9.22203		6.63195		7.99719		7.2459		9.19092
7.50111		9.16316		8.45783		8.54209		9.15579		9.29821		8.66443		9.79887		8.89049		10.591		7.76884		8.44979
8.77552		10.6645		9.73923		10.6079		10.818		11.0589		9.24478		10.33		8.90715		11.0563		9.75933		10.945
6.99035		8.16638		7.56728		8.59611		8.06895		8.47644		7.58504		8.51289		7.62495		8.09695		7.54967		8.46527
8.35524		9.1466		8.22273		8.53479		8.78472		8.33132		8.37551		8.99553		9.02547		8.5475		8.47315		9.07774
8.32882		9.99674		8.18116		9.94587		9.07017		10.2249		8.47361		9.3117		8.51728		9.7869		7.91841		10.1613
6.10331		8.5384		7.0622		8.42549		6.85787		8.17235		7.29191		8.29115		7.21744		8.22624		6.85986		8.09489
8.21694		9.96075		8.57788		9.24703		9.11506		9.89178		8.33811		9.05341		8.54914		9.59411		9.01134		9.98921
9.50126		10.4314		7.98563		9.42758		8.9809		9.8587		9.18292		10.1035		10.5543		11.037		8.91189		10.1517
6.8586		8.71527		7.90872		8.18311		8.08369		8.18981		7.66319		8.58556		8.1224		9.17621		7.7546		8.41171
6.63252		8.3753		6.89204		7.67051		7.3468		8.3724		7.33559		8.43433		7.34973		8.74113		7.26036		8.03256
6.70036		8.72998		7.71904		8.52822		8.21378		8.74562		7.37388		8.92948		7.75339		8.38712		7.27294		8.3383
5.17942		6.98864		5.99547		6.87657		6.50341		7.4215		6.33791		7.55561		6.10783		7.29667		5.96358		6.72679
7.20582	5.39747	8.94427	4.93075	7.81723	6.18413	8.77672	5.08085	8.23639	6.12733	8.89704	5.02633	7.98183	7.08852	9.01214	6.26719	7.96383	6.0485	9.13212	5.28366	7.8943	6.26681	8.99702	5.30681
1.39434	1.56997	1.2581	1.36072	1.14996	1.58592	1.1559	1.22067	1.43565	1.76899	1.28648	1.42612	1.02096	1.61489	0.974106	1.44594	1.5594	1.95654	1.33259	1.35983	1.19283	1.55898	1.19239	1.24067
				8.48488	14.5745	-1.87331	3.04428	14.302	13.5223	-0.528052	1.93855	10.7693	31.3304	0.758787	27.1042	10.5194	12.0617	2.10022	7.15736	9.55443	16.1064	0.589768	7.62679
-25.0956		-44.8725		-20.891		-42.1098		-25.6066		-43.5055		-11.1918		-30.4583		-24.0503		-42.142		-20.616		-41.0159
2.78367e-10		8.64746e-35		5.66502e-10		2.59998e-35		1.59247e-11		3.80728e-32		0.000225786		2.30367e-24		1.00919e-08		4.51134e-32		7.55613e-10		2.52102e-34

## Sheet: PD_CAU_WORSE
PD_FSVOI_CAU	PD_MR_CAU	PD_ssCT_CAU	PD_PT_CAU	PD_itCT_CAU	PD_DARTEL_CAU
PD_FSVOI	PD_MR	PD_ssCT	PD_PT	PD_itCT	PD_DARTEL
SUVR_CAUD_BOTH	SUVR_CAUD_BOTH	SUVR_CAUD_BOTH	SUVR_CAUD_BOTH	SUVR_CAUD_BOTH	SUVR_CAUD_BOTH
5.01668	5.72502	5.34482	6.68559	5.74529	5.38553
4.2509	4.30115	4.20667	5.10954	4.51864	4.66876
3.98707	5.17359	5.33078	5.44584	3.45146	5.2612
7.58622	8.35097	7.75306	9.07086	9.2499	8.77391
5.0686	6.19908	5.38201	7.51703	6.87554	6.42636
3.76942	4.50703	4.50518	5.98194	4.15515	5.13914
3.18481	3.97735	3.56949	5.55941	4.3442	4.18182
5.71154	5.77193	6.51575	7.56552	6.45702	6.19505
4.28247	6.42707	7.02436	7.46826	6.42536	6.7621
3.9345	4.56899	4.36691	5.69093	2.89867	4.67961
3.42414	5.42856	5.83078	6.06233	5.55388	5.46648
3.31039	4.12712	4.03675	4.67622	4.19579	4.32512
6.37436	6.48019	6.98318	7.79352	6.61102	6.56548
2.92364	3.62086	3.42353	4.04245	2.9474	3.51812
4.25133	4.9094	4.49524	5.68456	4.92756	5.29528
5.71006	7.47341	6.70327	8.0134	6.03703	7.40175
4.20912	4.86639	4.94223	5.84205	4.84805	5.46202
5.63793	6.0104	5.69684	7.32572	5.61026	6.19272
2.81392	3.25221	3.20093	3.7102	3.52285	3.24158
4.20738	4.96085	5.53625	6.58264	5.36559	5.55637
4.73396	6.50741	5.73655	7.6279	3.89274	6.7234
2.92063	4.0572	4.19745	4.29155	2.93762	3.81125
5.17846	5.32837	6.07544	6.80907	5.76886	5.65811
5.29665	5.76779	6.03869	6.27358	6.18624	5.93211
6.29052	5.72023	6.59528	7.46988	6.74083	6.01059
6.63591	7.74435	7.89143	8.95727	8.41575	8.25537
3.1469	3.43099	3.03608	3.85912	2.84122	3.52711
5.21908	6.1632	6.39429	7.20226	6.49927	6.13885
6.79349	7.03044	7.15262	8.20698	6.1654	7.53375
3.36371	5.17411	4.95446	5.34388	3.43076	5.27982
2.54057	5.1901	4.78905	6.08008	3.12332	5.2947
6.9497	7.8379	8.51458	9.24423	7.63368	7.89755
3.08571	3.6265	2.81176	4.75339	3.74608	3.95877
5.46952	6.4196	6.33587	7.42182	5.70861	5.89389
7.45747	8.28243	8.09421	9.874	8.36577	8.52448
7.57699	7.89817	8.83999	9.63753	9.27253	8.49715
7.05502	6.73476	7.6425	7.84147	7.71935	7.15471
5.28924	5.52419	4.80724	7.17122	5.88501	5.89954
6.75727	6.43573	6.79434	7.82947	6.94348	7.13974
3.41686	5.12076	5.50489	5.71932	5.15491	5.43413
8.3806	7.49716	8.32603	9.62261	6.53727	8.33536
2.63543	3.19629	3.16409	3.92339	2.81068	3.10047
2.33982	3.63931	3.4037	4.23234	3.17736	3.73197
3.43085	4.12888	3.43533	5.80551	4.34423	4.64264
5.68041	5.97613	6.48715	6.53463	6.29818	6.32012
4.70538	6.01905	6.37926	6.0157	6.05425	6.04321
3.97394	5.0629	4.64504	5.85954	3.96068	4.97215
4.4867	4.47958	4.42128	5.66012	5.14457	4.92625
6.82016	7.8522	7.65698	8.84181	7.64127	7.61065
6.03306	8.04242	8.44603	8.98562	8.64099	6.84209
4.77719	5.75671	5.62582	6.5331	4.33251	5.29825
4.05344	5.72098	5.56478	6.47435	4.84268	5.68383
5.63732	7.25636	7.9468	8.41367	7.89601	7.9108
8.26187	7.96814	8.29757	8.85867	7.87608	8.45607
5.27137	6.65139	6.45775	7.53994	6.77214	6.35219
6.12106	7.19843	6.86797	7.15291	6.68368	6.61901
4.9543	5.76021	5.78893	6.74814	5.59258	5.92694
1.56581	1.42336	1.62587	1.60942	1.76589	1.46143
	0	0.498691	17.151	-2.91006	2.89448

## Sheet: PD_PUT_WORSE
PD_FSVOI_PUT	PD_MR_PUT	PD_ssCT_PUT	PD_PT_PUT	PD_itCT_PUT	PD_DARTEL_PUT
PD_FSVOI	PD_MR	PD_ssCT	PD_PT	PD_itCT	PD_DARTEL
SUVR_PUT_BOTH	SUVR_PUT_BOTH	SUVR_PUT_BOTH	SUVR_PUT_BOTH	SUVR_PUT_BOTH	SUVR_PUT_BOTH
3.96635	4.50371	4.3547	5.86601	4.71414	4.74072
3.85201	3.94803	3.95179	5.178	4.1817	3.88612
3.73391	3.36262	3.39128	4.96243	3.9717	3.86989
5.42184	5.27709	5.08849	8.29772	5.9452	5.91756
5.03128	4.59821	4.04424	6.90989	5.26053	5.0063
3.98438	3.77734	3.87849	5.37482	4.3631	4.04977
2.71008	3.26586	3.31635	5.00007	3.60291	3.52245
4.34537	3.92051	4.19449	6.04476	4.99785	4.09163
5.36424	4.5762	4.97476	6.65261	5.69737	4.93073
4.11561	3.72687	3.87437	5.58164	4.75606	4.46569
6.45321	5.32439	5.80702	6.9226	6.33237	6.28118
2.64921	2.63834	2.58069	3.18427	3.01373	2.71591
4.42285	4.49918	4.98503	6.68829	5.64588	4.57732
3.87282	3.92837	3.89093	4.42098	3.98252	4.08635
3.977	3.47322	3.12229	4.9948	4.14836	3.97274
4.95722	4.68568	4.26846	6.87742	5.1412	4.86687
3.20054	3.14994	3.21796	4.57552	3.86511	3.46861
3.63289	4.21329	4.04891	5.68008	4.03717	4.09972
2.7105	2.79974	2.83348	3.13793	2.91198	2.89672
3.3821	3.89049	4.27486	6.25767	4.13754	4.08056
3.99383	4.5991	4.47629	6.61721	5.00716	4.72698
3.05211	3.59313	3.82046	3.89264	3.51354	3.49273
4.14078	4.25355	4.80156	5.738	4.17952	4.36017
3.73123	4.17359	4.27002	4.86849	4.37777	4.35542
3.61504	3.66513	4.16281	5.94016	4.12437	3.50593
5.54979	5.5607	5.74896	8.22137	6.17908	6.10565
2.71695	2.77502	2.47116	3.42086	2.94893	2.93854
3.45955	4.058	4.22409	5.84712	4.31615	3.92874
3.24138	4.55995	4.0936	6.36954	4.41068	4.55618
4.91938	4.47715	4.69024	4.93615	5.0219	4.90195
4.10528	3.68226	3.84712	5.00267	4.02746	3.95736
5.27282	5.32995	6.04038	8.43247	6.65637	5.50097
2.59403	2.81289	2.27792	3.88595	2.87492	3.04665
3.82004	4.38697	4.79701	6.70639	4.21379	4.26916
4.6569	5.49877	5.21403	7.26894	5.68136	5.55595
5.09866	5.08725	5.55273	7.21751	5.88956	4.80305
5.33952	5.1566	5.24873	7.57428	6.07243	5.13741
3.75531	3.86143	3.18377	6.20167	4.1447	4.05346
3.97213	4.15939	4.11359	6.02525	4.3844	4.5929
5.39029	5.08318	5.56619	5.79246	5.52048	5.39603
4.94391	4.74722	5.28716	8.15001	4.51793	4.50693
2.57141	2.69691	2.57214	3.07369	2.99972	2.76209
3.35506	3.07885	3.34561	3.73483	3.57225	3.4066
2.57855	3.09935	2.69628	4.83055	3.11723	3.34301
7.11026	6.95983	7.30757	7.74312	6.75282	7.39679
3.41587	3.68503	3.65389	4.32528	3.46902	3.37258
4.15543	4.42092	3.76559	6.25065	3.8322	4.68097
3.91424	3.81677	3.64227	4.9026	4.03944	3.80217
4.68902	5.4645	5.55149	7.91352	6.40294	5.45694
5.16808	4.71538	5.20898	6.33203	5.66989	4.96597
5.41043	5.0896	5.19868	6.39426	5.2026	5.48234
5.30151	4.97194	5.28906	6.11743	4.94316	5.32591
4.7608	4.45583	4.97413	7.00466	5.62214	4.76914
5.02175	4.41037	4.48708	7.41703	5.40708	4.86112
4.31693	4.54482	4.06834	6.99434	4.73245	4.83785
4.03362	4.94163	4.80432	5.97558	5.67409	4.73403
4.19563	4.23986	4.29557	5.88797	4.64654	4.43601
1.00086	0.865725	1.01445	1.37784	1.0272	0.932955
	-27.9911	-27.045	0	-21.0842	-24.6598

[truncated: 22 more sheets: PD_CAU_BETTER, PD_PUT_BETTER, STAT_PUT_SUB_WORSE, STAT_CAUD_SUB_WORSE, STAT_VENT_WORSE, TOTAL_ROC_WORSE, STAT_PUT_SUB_BETTER, STAT_CAUD_SUB_BETTER, STAT_VENT_BETTER, TOTAL_ROC_BETTER, HC_FSVOI, HC_MR, HC_ssCT, HC_itCT, HC_PT, HC_DARTEL, PD_FSVOI, PD_MR, PD_ssCT, PD_itCT …]
